# Supplementary material for: Alveolar epithelial cells are competent producers of interstitial extracellular matrix with disease relevant plasticity in a human in vitro 3D model
Source: Sci Rep. 2023 May 31;13:8801. doi: 10.1038/s41598-023-35011-z (PMC10232446; doi:10.1038/s41598-023-35011-z)
Supplement: Supplementary file 1 — Supplementary Tables. [file 41598_2023_35011_MOESM1_ESM.xlsx]

## Sheet: Supplementary table 1
Supplementary table 1 - overview of cell and tissue donors. HL: Healthy lung, COPD:chronic obstructive pulmonary disease, n/a: not applicable, DLS: decellularized lung slice. Lung slices was not used for culture of cells from the same donor. HL1,3 and 5 was used for culture of COPD cells.
Designation	Reason for surgery	Age (years)	Sex	Smoking status	Gold stage	DLS source	Cells used in experiments
HL1	organ donor	37	male	current	n/a	Yes	No
HL2	organ donor	66	male	former	n/a	Yes	Yes
HL3	organ donor	68	male	never	n/a	Yes	Yes
HL4	organ donor	26	male	former	n/a	Yes	Yes
HL5	organ donor	66	male	current	n/a	Yes	Yes
HL6	tumor resection	77	female	current	n/a	No	Yes
COPD1	transplan-tation	64	male	former	4	No	Yes
COPD2	transplan-tation	60	male	former	4	No	Yes
COPD3	transplan-tation	52	female	former	4	No	Yes

## Sheet: Supplementary table 2
Supplementary table 2 - overview experimental layout for cell culture
	Experiment 1		Experiment 2		Experiment 3		Experiment 4
Healthy lung (HL) donor		HL3		HL4		HL2	HL6	HL5
COPD cell donor	COPD1		COPD2		COPD3
Decellualrized lung slize (DLS) donors	HL1	HL1	HL1	HL1	HL1	HL1	HL1	HL1
		HL2		HL2				HL2
	HL3		HL3	HL3	HL3	HL3	HL3	HL3
		HL4				HL4		HL4
	HL5	HL5	HL5	HL5	HL5	HL5	HL5

## Sheet: Supplementary table 3
Supplementary table 3 - primary antibodies used for IHC and IF stainings
Antigen	Company	Catalog id	Isotype	Antigen retrival	Dilution
HT2-280	Terrace Biotech	TB-27AHT2-280	Mouse IgM	HIER, pH 6	1:50
pro-SPC	Sigma-Aldrich	AB3786	Rabbit IgG	HIER, pH 6	1:2000
Surfactant protein B	Abcam	ab40876	Rabbit IgG	HIER, pH 6	1:4000
Ki67	Abcam	ab15580	Rabbit IgG	HIER, pH 6	1:100
pan-Cytokeratin	Abcam	ab27988	Mouse IgG1	HIER, pH 6 (and pH 9 co-staining CAV-1)	1:100
PDGF Receptor α	Cell Signaling Technology	5241	Rabbit IgG	HIER, pH 6	1:200
CD90 / Thy1	Abcam	ab92574	Rabbit IgG	Enzymatic, pepsin	1:200
Caveolin-1 (CAV-1)	Cell Signaling Technology	3267	Rabbit IgG	HIER pH 9	1:400

## Sheet: Supplementary table 4
Supplementary table 4. Matrisome genes expressed in AEC cells in the current study and in normal lung samples from adults in GSE134692.
Core matrisome									Matrisome associated
Collagens			ECM glycoproteins			Proteoglycans			ECM affiliated proteins			ECM regulators			Secreted factors
Common	Whole lung	AEC	Common	Whole lung	AEC	Common	Whole lung	AEC	Common	Whole lung	AEC	Common	Whole lung	AEC	Common	Whole lung	AEC
COL11A2	COL13A1	COL17A1	ABI3BP	BMPER	FBN2	BGN	ASPN	CHAD	ANXA1	C1QA	ANXA10	ADAM10	A2M	A2ML1	ANGPT1	ANGPT2	AMH
COL12A1	COL14A1		AEBP1	CILP	KCP	DCN	ESM1	CHADL	ANXA11	C1QB	ANXA9	ADAM15	ADAM12	ADAMTSL5	ANGPTL2	ANGPTL1	ARTN
COL16A1	COL15A1		AGRN	COLQ	SMOC1	FMOD	OGN	SPOCK3	ANXA2	C1QC	GREM1	ADAM17	ADAM19	CTSV	ANGPTL4	ANGPTL7	BMP7
COL18A1	COL21A1		CRELD1	COMP	VWCE	HAPLN3	OMD		ANXA3	C1QTNF2	MUC16	ADAM28	ADAM22	F12	AREG	BDNF	CXCL14
COL1A1	COL24A1		CRELD2	CTHRC1	VWDE	HSPG2	PODN		ANXA4	C1QTNF3	MUC21	ADAM8	ADAM23	MASP2	BMP2	BMP5	CXCL6
COL1A2	COL28A1		CRIM1	DPT	ZP3	LUM	PRELP		ANXA5	C1QTNF5	MUC5B	ADAM9	ADAM33	MMP1	BMP3	BMP6	EPGN
COL23A1	COL5A3		CRISPLD1	ECM2	ZPLD1	SPOCK1	PRG4		ANXA6	C1QTNF7		ADAMTS1	ADAMTS10	MMP10	BMP4	CBLN3	FGF11
COL27A1	COL6A5		CRISPLD2	EMID1		SPOCK2			ANXA7	CD209		ADAMTS13	ADAMTS12	MMP3	BMP8B	CCL13	FLG
COL3A1	COL6A6		DMBT1	FBLN7		SRGN			ANXA8	CLEC10A		ADAMTS15	ADAMTS17	PI3	BTC	CCL14	GDF5
COL4A1			ECM1	FBN3		VCAN			ANXA8L1	CLEC12A		ADAMTS2	ADAMTS3	PRSS3	CCBE1	CCL15	IL1A
COL4A2			EDIL3	FGL2					C1QTNF1	CLEC14A		ADAMTS7	ADAMTS4	SERPINB13	CCL20	CCL16	NRTN
COL4A3			EFEMP1	GLDN					C1QTNF6	CLEC18A		ADAMTS9	ADAMTS5	SERPINB2	CCL28	CCL17	NTF4
COL4A4			EFEMP2	HMCN2					CLEC11A	CLEC1A		ADAMTSL4	ADAMTS6	SERPINB3	CLCF1	CCL18	S100A1
COL4A5			ELN	IGSF10					CLEC2B	CLEC3B		BMP1	ADAMTS8	SERPINB4	CRLF1	CCL19	WNT10A
COL4A6			EMILIN1	LAMC3					CLEC2D	CLEC4A		C17orf58	ADAMTSL1	SERPINB5	CRLF3	CCL20
COL5A1			EMILIN2	LGI2					COLEC12	CLEC4D		CD109	ADAMTSL2	SERPINB7	CSF1	CCL21
COL5A2			FBLN1	LGI4					CSPG4	CLEC4E		CPAMD8	ADAMTSL3	TGM5	CTF1	CCL22
COL6A1			FBLN2	MFAP2					ELFN2	CLEC5A		CST3	AGT	TLL2	CX3CL1	CCL23
COL6A2			FBLN5	MFAP5					FREM2	CLEC7A		CST6	CST7		CXCL1	CCL24
COL6A3			FBN1	MGP					GPC1	CSPG5		CSTA	CTSW		CXCL2	CCL25
COL7A1			FGA	MMRN1					GPC3	EMCN		CSTB	EGLN3		CXCL3	CCL26
COL8A1			FGG	NELL2					GPC4	FCN1		CTSA	F10		CXCL5	CCL27
COL8A2			FN1	NTNG2					GPC6	FCN3		CTSB	F13A1		CXCL8	CCL28
COL9A2			FRAS1	PCOLCE2					LGALS1	FREM1		CTSC	HPSE2		EDA	CCL29
			GAS6	RELN					LGALS3	ITLN2		CTSD	HTRA3		EGF	CCL30
			HMCN1	RSPO1					LGALS8	PLXNA4		CTSE	ITIH3		EGFL6	CCL31
			IGFBP2	RSPO2					LGALS9	SEMA3D		CTSF	ITIH4		EGFL7	CCL32
			IGFBP3	RSPO3					LMAN1	SEMA3G		CTSH	ITIH5		EREG	CCL33
			IGFBP4	SBSPON					MUC1	SEMA6A		CTSK	LOXL3		FGF2	CCL34
			IGFBP5	SLIT3					MUC15	SEMA6B		CTSL	MASP1		FGF7	CCL35
			IGFBP6	SPARCL1					MUC20	SEMA6D		CTSO	MMP19		FGFBP1	CCL36
			IGFBP7	SPON1					MUC4			CTSS	MMP23B		FST	CCL37
			LAMA1	SPP1					OVGP1			CTSZ	PZP		FSTL1	CCL38
			LAMA2	TECTA					PARM1			EGLN1	TIMP4		FSTL3	CCL39
			LAMA3	THBS4					PLXDC1			EGLN2	TLL1		GDF11	CCL40
			LAMA4	TNFAIP6					PLXDC2			FAM20A			GDF15	CCL41
			LAMA5	VWA3A					PLXNA1			FAM20B			HBEGF	CCL42
			LAMB1	VWF					PLXNA2			FAM20C			HCFC1	CCL43
			LAMB2						PLXNA3			HPSE			HCFC2	CCL44
			LAMB3						PLXNB1			HTRA1			HHIP	CCL45
			LAMC1						PLXNB2			HYAL1			IGF2	CCL46
			LAMC2						PLXNB3			HYAL2			IL15	CCL47
			LGI3						PLXNC1			HYAL3			IL18	CCL48
			LRG1						PLXND1			KAZALD1			IL1B	CCL49
			LTBP1						SDC1			LOX			IL1RN	CCL50
			LTBP2						SDC2			LOXL1			IL34	CCL51
			LTBP3						SDC3			LOXL2			INHBA	CCL52
			LTBP4						SDC4			LOXL4			KITLG	CCL53
			MATN2						SEMA3A			MMP14			LIF	CCL54
			MATN3						SEMA3B			MMP15			MDK	CCL55
			MFAP1						SEMA3C			MMP17			MEGF6	CCL56
			MFAP3						SEMA3E			MMP2			MEGF8	CCL57
			MFAP4						SEMA3F			MMP24			MEGF9	CCL58
			MFGE8						SEMA4A			MMP25			MST1	CCL59
			MMRN2						SEMA4B			MMP28			MST1L	CCL60
			MXRA5						SEMA4C			MMP7			NRG1	CCL61
			NDNF						SEMA4D			MMP9			PDGFA	CCL62
			NID1						SEMA4F			NGLY1			PDGFC	CCL63
			NID2						SEMA4G			OGFOD1			PGF	CCL64
			NPNT						SEMA5A			OGFOD2			PIK3IP1
			NTN1						SEMA6C			P4HA1			PSPN
			NTN4						SEMA7A			P4HA2			PTN
			NTNG1						SFTA2			P4HTM			S100A10
			PAPLN						SFTA3			PAMR1			S100A11
			PCOLCE						SFTPA1			PAPPA			S100A13
			POMZP3						SFTPA2			PCSK5			S100A14
			POSTN						SFTPB			PCSK6			S100A16
			PXDN						SFTPC			PLAT			S100A2
			SLIT2						SFTPD			PLAU			S100A4
			SMOC2									PLOD1			S100A6
			SNED1									PLOD2			S100A8
			SPARC									PLOD3			S100A9
			SPON2									PRSS12			S100P
			SRPX									SERPINA1			SFRP1
			SRPX2									SERPINA3			TGFA
			SVEP1									SERPINB1			TGFB1
			TGFBI									SERPINB6			TGFB2
			THBS1									SERPINB8			TGFB3
			THBS2									SERPINB9			TNFSF10
			THBS3									SERPINE1			TNFSF12
			THSD4									SERPINE2			TNFSF13
			TINAGL1									SERPINF1			TNFSF13B
			TNC									SERPINF2			TNFSF15
			TNXB									SERPING1			TNFSF4
			TSKU									SERPINH1			TNFSF9
			VWA1									SERPINI1			VEGFA
			VWA2									SLPI			VEGFB
			VWA5A									ST14			VEGFC
			VWA7									SULF1			WFIKKN1
												SULF2			WIF1
												TGM1			WNT2B
												TGM2			WNT3
												TIMP1			WNT4
												TIMP2			WNT5A
												TIMP3			WNT5B
															WNT7A
															WNT7B
															WNT9A
															ZFP91

## Sheet: Supplementary table 5
Supplementary table 5. Core matrisome proteins detected in >75% of replicates from untreated healthy AEC at day 13 of culture.
Gene	Division	Category	Gene Name	Median normalised intenisty	Median normalised new/old ratio
COL12A1	Core matrisome	Collagens	collagen, type XII, alpha 1	2.66023e+08	0.049556
COL14A1	Core matrisome	Collagens	collagen, type XIV, alpha 1	1.11616e+08	0.067617
COL16A1	Core matrisome	Collagens	collagen, type XVI, alpha 1	6.78068e+06	0.085188
COL1A1	Core matrisome	Collagens	collagen, type I, alpha 1	2.36361e+08	0.017986
COL1A2	Core matrisome	Collagens	collagen, type I, alpha 2	1.41042e+08	0.018933
COL21A1	Core matrisome	Collagens	collagen, type XXI, alpha 1	1.36789e+07	0.052224
COL2A1	Core matrisome	Collagens	collagen, type II, alpha 1	2.51576e+07	0.030046
COL3A1	Core matrisome	Collagens	collagen, type III, alpha 1	2.24347e+08	0.017577
COL4A1	Core matrisome	Collagens	collagen, type IV, alpha 1	5.70411e+07	0.013396
COL4A2	Core matrisome	Collagens	collagen, type IV, alpha 2	1.13462e+08	0.019887
COL4A3	Core matrisome	Collagens	collagen, type IV, alpha 3 (Goodpasture antigen)	1.00169e+07	0.025497
COL4A4	Core matrisome	Collagens	collagen, type IV, alpha 4	1.64081e+07	0.020789
COL4A5	Core matrisome	Collagens	collagen, type IV, alpha 5	2.99099e+06	0.03079
COL5A1	Core matrisome	Collagens	collagen, type V, alpha 1	5.05341e+07	0.030508
COL5A2	Core matrisome	Collagens	collagen, type V, alpha 2	3.611e+07	0.020598
COL5A3	Core matrisome	Collagens	collagen, type V, alpha 3	8.23197e+06	0.021485
COL6A1	Core matrisome	Collagens	collagen, type VI, alpha 1	7.02316e+07	0.017672
COL6A2	Core matrisome	Collagens	collagen, type VI, alpha 2	1.00848e+09	0.024002
COL6A3	Core matrisome	Collagens	collagen, type VI, alpha 3	1.33727e+08	0.063635
COL6A5	Core matrisome	Collagens	collagen, type VI, alpha 5	1.51349e+08	0.096775
COL6A6	Core matrisome	Collagens	collagen, type VI, alpha 6	1.12049e+08	0.031053
COL8A1	Core matrisome	Collagens	collagen, type VIII, alpha 1	4.15515e+07	0.22871
AGRN	Core matrisome	ECM Glycoproteins	agrin	7.57345e+07	0.0601
CYR61	Core matrisome	ECM Glycoproteins	cysteine-rich, angiogenic inducer, 61	4.38615e+07	3.4065
DPT	Core matrisome	ECM Glycoproteins	dermatopontin	5.21597e+07	0.010279
EFEMP1	Core matrisome	ECM Glycoproteins	EGF-containing fibulin-like extracellular matrix protein 1	1.10668e+08	0.30401
EMILIN1	Core matrisome	ECM Glycoproteins	elastin microfibril interfacer 1	6.47746e+07	0.041586
FBLN5	Core matrisome	ECM Glycoproteins	fibulin 5	2.5867e+06	0.14345
FBN1	Core matrisome	ECM Glycoproteins	fibrillin 1	7.84757e+07	0.041609
FGA	Core matrisome	ECM Glycoproteins	fibrinogen alpha chain	1.14113e+07	0.0307995
FGB	Core matrisome	ECM Glycoproteins	fibrinogen beta chain	3.93532e+06	0.025817
FGG	Core matrisome	ECM Glycoproteins	fibrinogen gamma chain	1.46243e+07	0.031672
FN1	Core matrisome	ECM Glycoproteins	fibronectin 1	3.03447e+07	0.5805
LAMA3	Core matrisome	ECM Glycoproteins	laminin, alpha 3	8.13831e+07	0.080712
LAMA4	Core matrisome	ECM Glycoproteins	laminin, alpha 4	1.7501e+07	0.040544
LAMA5	Core matrisome	ECM Glycoproteins	laminin, alpha 5	1.03858e+08	0.034595
LAMB1	Core matrisome	ECM Glycoproteins	laminin, beta 1	2.30029e+07	0.075382
LAMB2	Core matrisome	ECM Glycoproteins	laminin, beta 2 (laminin S)	8.44336e+07	0.022218
LAMB3	Core matrisome	ECM Glycoproteins	laminin, beta 3	6.152e+07	0.31327
LAMC1	Core matrisome	ECM Glycoproteins	laminin, gamma 1 (formerly LAMB2)	9.8916e+07	0.011596
LAMC2	Core matrisome	ECM Glycoproteins	laminin, gamma 2	2.03856e+07	0.32996
MFAP4	Core matrisome	ECM Glycoproteins	microfibrillar-associated protein 4	3.49909e+07	0.025708
MFGE8	Core matrisome	ECM Glycoproteins	milk fat globule-EGF factor 8 protein	8.7201e+06	0.76205
NID1	Core matrisome	ECM Glycoproteins	nidogen 1	6.5994e+07	0.018065
NID2	Core matrisome	ECM Glycoproteins	nidogen 2 (osteonidogen)	7.42511e+07	0.029696
NPNT	Core matrisome	ECM Glycoproteins	nephronectin	5.90233e+07	0.28996
POSTN	Core matrisome	ECM Glycoproteins	periostin, osteoblast specific factor	4.62131e+07	0.016926
SBSPON	Core matrisome	ECM Glycoproteins	Somatomedin-B and thrombospondin type-1 domain-containing protein	1.1818e+07	0.023367
TGFBI	Core matrisome	ECM Glycoproteins	transforming growth factor, beta-induced, 68kDa	6.71235e+07	0.14769
THBS1	Core matrisome	ECM Glycoproteins	thrombospondin 1	9.68358e+07	1.493
TINAGL1	Core matrisome	ECM Glycoproteins	tubulointerstitial nephritis antigen-like 1	5.60948e+07	0.048497
TNC	Core matrisome	ECM Glycoproteins	tenascin C	2.83032e+07	1.2788
VTN	Core matrisome	ECM Glycoproteins	vitronectin	1.51091e+07	0.022313
VWA1	Core matrisome	ECM Glycoproteins	von Willebrand factor A domain containing 1	1.04389e+07	0.690405
ASPN	Core matrisome	Proteoglycans	asporin	3.36114e+07	0.019235
BGN	Core matrisome	Proteoglycans	biglycan	9.3095e+07	0.025198
DCN	Core matrisome	Proteoglycans	decorin	5.05768e+07	0.021033
FMOD	Core matrisome	Proteoglycans	fibromodulin	1.40954e+07	0.017777
HSPG2	Core matrisome	Proteoglycans	heparan sulfate proteoglycan 2	3.16321e+08	0.11513
LUM	Core matrisome	Proteoglycans	lumican	1.29509e+08	0.010532
OGN	Core matrisome	Proteoglycans	osteoglycin	1.73764e+07	0.014749
PRELP	Core matrisome	Proteoglycans	proline/arginine-rich end leucine-rich repeat protein	7.2604e+07	0.018539

## Sheet: Supplementary table 6
Supplementary table 6. Differentially expressed genes between TGFß-1 treated and untreated AEC at day 13 of culture with a fold change > log2(1) according to DESeq2 analysis. baseMean: average of the normalized count values, dividing by size factors, taken over all samples, log2FoldChange: effect size estimate. This value indicates how much the gene or transcript's expression seems to have change…
ENSEMBL	SYMBOL	baseMean	log2FoldChange	lfcSE	stat	pvalue	padj
ENSG00000138448	ITGAV	8610.31	2.67137	0.0783506	34.095	8.73681e-255	1.16602e-250
ENSG00000150764	DIXDC1	538.63	2.43365	0.0882945	27.5629	3.09893e-167	2.06791e-163
ENSG00000115221	ITGB6	10328.9	3.05971	0.111953	27.3303	1.85358e-164	8.24595e-161
ENSG00000124225	PMEPA1	7527.28	3.90717	0.152684	25.5899	1.97668e-144	6.5952e-141
ENSG00000119681	LTBP2	3053.93	4.88669	0.200418	24.3824	2.62624e-131	7.00996e-128
ENSG00000120708	TGFBI	50475.6	3.5768	0.146879	24.352	5.52547e-131	1.22905e-127
ENSG00000165801	ARHGEF40	907.31	2.47579	0.109393	22.6319	2.1017e-113	4.00704e-110
ENSG00000214357	NEURL1B	716.078	3.08431	0.138825	22.2173	2.33919e-109	3.90236e-106
ENSG00000101665	SMAD7	616.634	2.08732	0.0947323	22.0339	1.36253e-107	2.02048e-104
ENSG00000147454	SLC25A37	1941.22	1.5277	0.0698511	21.8708	4.92451e-106	6.57225e-103
ENSG00000177614	PGBD5	294.053	4.25444	0.201036	21.1626	2.11258e-99	2.56314e-96
ENSG00000147650	LRP12	602.256	1.35942	0.0655898	20.7262	2.01243e-95	2.23815e-92
ENSG00000183098	GPC6	1047.65	4.0057	0.196585	20.3764	2.70889e-92	2.78099e-89
ENSG00000103335	PIEZO1	6167.03	1.9272	0.0950116	20.2838	1.7864e-91	1.70295e-88
ENSG00000175315	CST6	691.414	3.20184	0.163677	19.562	3.26044e-85	2.90092e-82
ENSG00000115414	FN1	148446	3.33691	0.17255	19.3387	2.53588e-83	2.11524e-80
ENSG00000177119	ANO6	3576.45	1.55424	0.080462	19.3165	3.9019e-83	3.06322e-80
ENSG00000162849	KIF26B	337.867	3.23846	0.168358	19.2355	1.86564e-82	1.38327e-79
ENSG00000136603	SKIL	2124.57	2.49105	0.129707	19.2052	3.34853e-82	2.35208e-79
ENSG00000166546	BEAN1	194.077	3.34635	0.175001	19.1219	1.65834e-81	1.10661e-78
ENSG00000152894	PTPRK	5867.55	2.40036	0.128733	18.646	1.3598e-77	8.64187e-75
ENSG00000070404	FSTL3	8530.63	2.28593	0.123499	18.5097	1.72477e-76	1.04631e-73
ENSG00000175928	LRRN1	370.092	2.99003	0.162116	18.4437	5.85526e-76	3.39758e-73
ENSG00000139211	AMIGO2	1371.67	4.11487	0.226729	18.1489	1.31106e-73	7.29061e-71
ENSG00000113657	DPYSL3	585.39	3.70756	0.204473	18.1323	1.77315e-73	9.46581e-71
ENSG00000159899	NPR2	414.329	2.35934	0.130399	18.0932	3.60355e-73	1.84973e-70
ENSG00000005059	MCUB	250.182	1.97044	0.109121	18.0573	6.90613e-73	3.41368e-70
ENSG00000133216	EPHB2	2200.42	2.57252	0.14341	17.9382	5.93259e-72	2.82773e-69
ENSG00000147883	CDKN2B	3246.71	2.90593	0.162192	17.9166	8.74722e-72	4.02553e-69
ENSG00000116679	IVNS1ABP	1911.12	1.51081	0.0845804	17.8625	2.31227e-71	1.02865e-68
ENSG00000104081	BMF	377.125	3.22061	0.180378	17.8548	2.65168e-71	1.14159e-68
ENSG00000178573	MAF	672.424	3.72193	0.209537	17.7626	1.37626e-70	5.73985e-68
ENSG00000138623	SEMA7A	1645.32	3.64372	0.205625	17.7202	2.93024e-70	1.18506e-67
ENSG00000172602	RND1	1418.94	3.36867	0.190296	17.7023	4.02424e-70	1.57963e-67
ENSG00000174640	SLCO2A1	1159.64	5.62906	0.319004	17.6457	1.09786e-69	4.18629e-67
ENSG00000131435	PDLIM4	1262.15	1.94186	0.111947	17.3463	2.10543e-67	7.80528e-65
ENSG00000204217	BMPR2	2312.71	1.15633	0.067354	17.1679	4.61979e-66	1.66637e-63
ENSG00000106366	SERPINE1	42571.2	4.19994	0.244772	17.1586	5.42371e-66	1.90486e-63
ENSG00000136859	ANGPTL2	199.862	3.85647	0.227069	16.9837	1.08507e-64	3.71315e-62
ENSG00000108854	SMURF2	1556.74	1.14642	0.0688442	16.6523	2.9107e-62	9.71155e-60
ENSG00000082781	ITGB5	3552.97	1.78639	0.108345	16.4879	4.48076e-61	1.45854e-58
ENSG00000101670	LIPG	411.665	2.46956	0.150304	16.4305	1.15791e-60	3.67939e-58
ENSG00000136274	NACAD	103.895	3.0461	0.185767	16.3974	1.99508e-60	6.19216e-58
ENSG00000117020	AKT3	231.366	2.7958	0.171223	16.3284	6.2005e-60	1.88072e-57
ENSG00000171812	COL8A2	151.129	3.1254	0.191854	16.2905	1.15238e-59	3.41769e-57
ENSG00000171608	PIK3CD	414.852	2.11021	0.129672	16.2734	1.52386e-59	4.42119e-57
ENSG00000165092	ALDH1A1	2825.68	-2.58196	0.158936	-16.2453	2.40965e-59	6.84237e-57
ENSG00000006016	CRLF1	829.708	4.12275	0.254083	16.226	3.30197e-59	9.18086e-57
ENSG00000189221	MAOA	9657.29	-1.79968	0.111726	-16.108	2.24052e-58	6.10246e-56
ENSG00000169902	TPST1	484.709	1.75547	0.109089	16.0921	2.89617e-58	7.73046e-56
ENSG00000115107	STEAP3	1429.02	1.51852	0.0946485	16.0438	6.31745e-58	1.65319e-55
ENSG00000067167	TRAM1	20628.5	1.29461	0.0807726	16.0279	8.15973e-58	2.09423e-55
ENSG00000058085	LAMC2	96385.3	3.78778	0.237473	15.9503	2.83351e-57	7.00298e-55
ENSG00000153292	ADGRF1	1087.08	-2.88815	0.182568	-15.8196	2.27959e-56	5.43274e-54
ENSG00000168758	SEMA4C	420.207	1.54822	0.0980671	15.7873	3.80419e-56	8.90715e-54
ENSG00000071051	NCK2	1552.58	1.35492	0.0860154	15.7521	6.64079e-56	1.52807e-53
ENSG00000165072	MAMDC2	183.878	3.6508	0.232472	15.7043	1.41377e-55	3.198e-53
ENSG00000145431	PDGFC	1165.97	1.14372	0.0729389	15.6805	2.05781e-55	4.57726e-53
ENSG00000140511	HAPLN3	268.357	2.59599	0.165602	15.676	2.20634e-55	4.82718e-53
ENSG00000070371	CLTCL1	203.101	2.42964	0.155383	15.6365	4.10875e-55	8.84441e-53
ENSG00000115935	WIPF1	263.488	3.09501	0.198789	15.5693	1.17645e-54	2.4922e-52
ENSG00000164120	HPGD	1297.6	-3.50555	0.225932	-15.516	2.70571e-54	5.64225e-52
ENSG00000073737	DHRS9	1166.6	-4.52228	0.292954	-15.4368	9.25407e-54	1.90007e-51
ENSG00000172331	BPGM	639.478	1.33842	0.0868398	15.4125	1.34914e-53	2.72812e-51
ENSG00000171621	SPSB1	1737.78	1.0246	0.0665528	15.3953	1.76124e-53	3.50828e-51
ENSG00000165434	PGM2L1	732.045	2.16698	0.141599	15.3037	7.22774e-53	1.41855e-50
ENSG00000109255	NMU	174.503	-3.75178	0.246152	-15.2417	1.86845e-52	3.61397e-50
ENSG00000140297	GCNT3	864.497	-3.11538	0.205777	-15.1396	8.87318e-52	1.69174e-49
ENSG00000076770	MBNL3	504.572	-1.55641	0.103088	-15.0979	1.67259e-51	3.14401e-49
ENSG00000145779	TNFAIP8	780.937	1.21561	0.081888	14.8448	7.51746e-50	1.37436e-47
ENSG00000071282	LMCD1	858.99	2.42357	0.163431	14.8293	9.47032e-50	1.70798e-47
ENSG00000167964	RAB26	91.15	-3.23002	0.217888	-14.8242	1.02177e-49	1.81821e-47
ENSG00000148468	FAM171A1	181.361	2.52231	0.170209	14.8189	1.10537e-49	1.94109e-47
ENSG00000187676	B3GLCT	158.768	1.62071	0.109515	14.7989	1.48793e-49	2.57895e-47
ENSG00000198324	PHETA1	651.597	1.79781	0.121748	14.7667	2.40243e-49	4.11062e-47
ENSG00000117298	ECE1	5680.79	1.39929	0.0948764	14.7485	3.14367e-49	5.31082e-47
ENSG00000158352	SHROOM4	183.781	1.88121	0.12798	14.6993	6.51504e-49	1.08687e-46
ENSG00000213722	DDAH2	702.048	1.36881	0.0933069	14.67	1.00367e-48	1.65371e-46
ENSG00000088826	SMOX	468.71	3.09241	0.211086	14.65	1.34681e-48	2.19202e-46
ENSG00000198455	ZXDB	861.731	1.54574	0.106538	14.5088	1.06609e-47	1.71422e-45
ENSG00000204381	LAYN	559.316	1.74601	0.120431	14.498	1.24811e-47	1.98301e-45
ENSG00000124766	SOX4	4734.9	1.98121	0.136751	14.4877	1.44837e-47	2.27412e-45
ENSG00000206190	ATP10A	949.786	2.14043	0.147825	14.4795	1.63398e-47	2.5357e-45
ENSG00000124357	NAGK	1037.05	1.04221	0.0720309	14.4689	1.90519e-47	2.9226e-45
ENSG00000118369	USP35	380.209	1.95559	0.135605	14.4212	3.80677e-47	5.77331e-45
ENSG00000172765	TMCC1	972.817	1.22966	0.0856361	14.3592	9.33339e-47	1.394e-44
ENSG00000186529	CYP4F3	82.6444	-3.47025	0.241916	-14.3449	1.14719e-46	1.68246e-44
ENSG00000161267	BDH1	810.785	-1.71969	0.120068	-14.3226	1.58067e-46	2.26835e-44
ENSG00000157551	KCNJ15	1170.51	2.55347	0.179086	14.2584	3.97745e-46	5.58769e-44
ENSG00000058091	CDK14	684.204	2.1017	0.147847	14.2153	7.35927e-46	1.02309e-43
ENSG00000019144	PHLDB1	1191.99	1.91591	0.135241	14.1667	1.47254e-45	2.02603e-43
ENSG00000116701	NCF2	164.725	2.86888	0.202683	14.1545	1.75162e-45	2.38542e-43
ENSG00000237289	CKMT1B	521.064	-2.17764	0.155106	-14.0397	8.91356e-45	1.20162e-42
ENSG00000075223	SEMA3C	4437.98	2.74543	0.196232	13.9907	1.77623e-44	2.37055e-42
ENSG00000143702	CEP170	1406.33	1.39593	0.0997879	13.989	1.82024e-44	2.40524e-42
ENSG00000142949	PTPRF	26732	1.34349	0.0962755	13.9547	2.94741e-44	3.85648e-42
ENSG00000132481	TRIM47	629.668	1.95586	0.14029	13.9415	3.54318e-44	4.59099e-42
ENSG00000157191	NECAP2	1548.03	1.07028	0.077077	13.8858	7.71999e-44	9.90682e-42
ENSG00000014914	MTMR11	243.736	1.63332	0.117666	13.881	8.2628e-44	1.05024e-41
ENSG00000170835	CEL	495.756	-4.2874	0.30975	-13.8415	1.43201e-43	1.80298e-41
ENSG00000167772	ANGPTL4	2576.19	4.19767	0.304201	13.799	2.58505e-43	3.22431e-41
ENSG00000164251	F2RL1	816.996	1.40333	0.101714	13.7968	2.66451e-43	3.29264e-41
ENSG00000170921	TANC2	4247.95	1.63591	0.118871	13.7621	4.30688e-43	5.27336e-41
ENSG00000102781	KATNAL1	525.171	1.14846	0.083481	13.7572	4.61255e-43	5.59628e-41
ENSG00000086062	B4GALT1	11448.9	1.08581	0.0789763	13.7485	5.1982e-43	6.25001e-41
ENSG00000160991	ORAI2	326.456	1.7128	0.124847	13.7192	7.796e-43	9.28977e-41
ENSG00000172575	RASGRP1	223.262	3.4123	0.249226	13.6916	1.13951e-42	1.34584e-40
ENSG00000075673	ATP12A	817.186	-3.86464	0.282415	-13.6843	1.26083e-42	1.46322e-40
ENSG00000006451	RALA	1872.15	1.32258	0.096786	13.665	1.64394e-42	1.89138e-40
ENSG00000104219	ZDHHC2	980.092	1.08036	0.079419	13.6033	3.82811e-42	4.36666e-40
ENSG00000103042	SLC38A7	635.923	1.24529	0.0916866	13.5821	5.11584e-42	5.7861e-40
ENSG00000151240	DIP2C	342.379	1.70366	0.125814	13.5411	8.94553e-42	9.94892e-40
ENSG00000108602	ALDH3A1	12210.3	-4.99882	0.369362	-13.5337	9.89544e-42	1.09144e-39
ENSG00000087128	TMPRSS11E	113.677	-2.78725	0.206942	-13.4687	2.38969e-41	2.61416e-39
ENSG00000176170	SPHK1	718.619	2.79541	0.207846	13.4494	3.10372e-41	3.36766e-39
ENSG00000075420	FNDC3B	4537.59	1.18513	0.0885592	13.3824	7.66727e-41	8.2522e-39
ENSG00000108352	RAPGEFL1	962.512	-2.84702	0.212826	-13.3772	8.2175e-41	8.70613e-39
ENSG00000023902	PLEKHO1	211.244	2.84308	0.213172	13.337	1.40959e-40	1.48129e-38
ENSG00000197461	PDGFA	545.327	1.6	0.120304	13.2997	2.32361e-40	2.42272e-38
ENSG00000168907	PLA2G4F	1567.47	-3.23114	0.243102	-13.2913	2.60071e-40	2.69062e-38
ENSG00000163069	SGCB	1650.39	1.09071	0.0821	13.2852	2.82222e-40	2.89733e-38
ENSG00000111145	ELK3	1741.05	1.42454	0.107243	13.2833	2.893e-40	2.94733e-38
ENSG00000164070	HSPA4L	1602.49	-1.44279	0.108704	-13.2727	3.33527e-40	3.37216e-38
ENSG00000164574	GALNT10	5110.54	1.67333	0.126148	13.2649	3.701e-40	3.7138e-38
ENSG00000196739	COL27A1	662.814	3.03336	0.229008	13.2456	4.7813e-40	4.76203e-38
ENSG00000136379	ABHD17C	1091.87	-1.49695	0.113036	-13.2431	4.94541e-40	4.88899e-38
ENSG00000154274	C4orf19	380.868	1.97601	0.149367	13.2293	5.9452e-40	5.83417e-38
ENSG00000258947	TUBB3	170.353	2.43348	0.184012	13.2246	6.32962e-40	6.16606e-38
ENSG00000120594	PLXDC2	240.793	2.82369	0.213763	13.2094	7.73901e-40	7.48441e-38
ENSG00000081052	COL4A4	1001.74	2.76643	0.209755	13.1888	1.01736e-39	9.76815e-38
ENSG00000133619	KRBA1	227.893	1.26129	0.0956895	13.1811	1.12754e-39	1.07487e-37
ENSG00000155850	SLC26A2	358.638	2.03867	0.154991	13.1535	1.62523e-39	1.53832e-37
ENSG00000128487	SPECC1	1364.08	1.26224	0.0959788	13.1512	1.67506e-39	1.56878e-37
ENSG00000038427	VCAN	3826.63	3.6907	0.280642	13.1509	1.68092e-39	1.56878e-37
ENSG00000111716	LDHB	15184.6	-1.46673	0.111825	-13.1163	2.65628e-39	2.46186e-37
ENSG00000170175	CHRNB1	346.318	1.85003	0.141106	13.1109	2.85209e-39	2.6251e-37
ENSG00000114054	PCCB	1264.7	-1.18054	0.0901981	-13.0883	3.84126e-39	3.51133e-37
ENSG00000206538	VGLL3	578.04	2.61351	0.199721	13.0858	3.96957e-39	3.60394e-37
ENSG00000213949	ITGA1	647.094	1.63456	0.124975	13.0791	4.33331e-39	3.90759e-37
ENSG00000168140	VASN	1564.45	1.86436	0.142586	13.0754	4.55432e-39	4.07933e-37
ENSG00000169129	AFAP1L2	316.969	2.97115	0.227592	13.0547	5.97486e-39	5.31603e-37
ENSG00000167123	CERCAM	2016.99	1.26712	0.0974072	13.0085	1.09514e-38	9.6793e-37
ENSG00000026025	VIM	8002.17	2.67116	0.206414	12.9407	2.65036e-38	2.29686e-36
ENSG00000106541	AGR2	3935.83	-2.17157	0.167973	-12.9281	3.12488e-38	2.69062e-36
ENSG00000157216	SSBP3	653.702	1.23656	0.0958566	12.9001	4.49794e-38	3.82354e-36
ENSG00000133110	POSTN	3030.47	4.88378	0.380391	12.8389	9.93162e-38	8.33631e-36
ENSG00000090339	ICAM1	10478.4	1.99391	0.155382	12.8324	1.08009e-37	9.00931e-36
ENSG00000084731	KIF3C	925.791	2.3449	0.182844	12.8245	1.1949e-37	9.90507e-36
ENSG00000170456	DENND5B	164.956	1.3699	0.107057	12.7959	1.72768e-37	1.42331e-35
ENSG00000145284	SCD5	351.561	2.60723	0.204027	12.7788	2.1529e-37	1.76274e-35
ENSG00000227300		2351.17	-3.0786	0.242255	-12.7081	5.33096e-37	4.33823e-35
ENSG00000140931	CMTM3	575.275	2.57443	0.202682	12.7018	5.78001e-37	4.67515e-35
ENSG00000133328	PLAAT2	353.34	-3.02835	0.23847	-12.6991	5.9812e-37	4.80874e-35
ENSG00000052795	FNIP2	1660.17	1.74247	0.137346	12.6867	7.00644e-37	5.59928e-35
ENSG00000103089	FA2H	515.281	-2.11003	0.166486	-12.6739	8.24599e-37	6.55065e-35
ENSG00000102802	MEDAG	262.167	3.93981	0.311496	12.648	1.14738e-36	9.0609e-35
ENSG00000100116	GCAT	421.163	-1.71157	0.135346	-12.6459	1.17852e-36	9.25208e-35
ENSG00000167034	NKX3-1	159.715	1.87531	0.14903	12.5834	2.6048e-36	2.03296e-34
ENSG00000136261	BZW2	1470.02	-1.05614	0.0842416	-12.5371	4.67829e-36	3.60904e-34
ENSG00000171401	KRT13	8308.96	-4.5381	0.362353	-12.524	5.51916e-36	4.23326e-34
ENSG00000131844	MCCC2	1748.96	-1.04737	0.0836876	-12.5152	6.16627e-36	4.70257e-34
ENSG00000140859	KIFC3	1886.79	1.38945	0.11119	12.4962	7.82592e-36	5.93436e-34
ENSG00000132031	MATN3	126.647	2.27781	0.182429	12.486	8.90563e-36	6.71495e-34
ENSG00000135929	CYP27A1	545.576	1.61867	0.129787	12.4718	1.0645e-35	7.98134e-34
ENSG00000171631	P2RY6	151.412	2.47426	0.198501	12.4647	1.16283e-35	8.66988e-34
ENSG00000164638	SLC29A4	98.7027	1.99443	0.160781	12.4046	2.46663e-35	1.80877e-33
ENSG00000256612	CYP2B7P	4650.47	-2.75372	0.222486	-12.377	3.47906e-35	2.53724e-33
ENSG00000074219	TEAD2	640.513	1.24948	0.10117	12.3502	4.85638e-35	3.50342e-33
ENSG00000114450	GNB4	385.264	1.85933	0.150887	12.3227	6.83843e-35	4.88052e-33
ENSG00000149573	MPZL2	5784.04	-1.21261	0.098919	-12.2586	1.51033e-34	1.07218e-32
ENSG00000198074	AKR1B10	2462.26	-3.80736	0.310716	-12.2535	1.60875e-34	1.136e-32
ENSG00000161798	AQP5	120.699	-4.05726	0.331141	-12.2524	1.63143e-34	1.14595e-32
ENSG00000175130	MARCKSL1	436.927	2.88044	0.235898	12.2105	2.73178e-34	1.90881e-32
ENSG00000168497	CAVIN2	1230.33	-2.59197	0.212423	-12.2019	3.03566e-34	2.1101e-32
ENSG00000016602	CLCA4	793.641	-4.74226	0.389932	-12.1618	4.96741e-34	3.43498e-32
ENSG00000110955	ATP5F1B	17540.3	-1.00613	0.0827672	-12.1562	5.31738e-34	3.65803e-32
ENSG00000119714	GPR68	481.975	2.77738	0.228773	12.1403	6.45571e-34	4.41835e-32
ENSG00000114923	SLC4A3	210.209	1.734	0.143397	12.0924	1.15921e-33	7.89327e-32
ENSG00000134030	CTIF	1249.53	1.00341	0.0830277	12.0852	1.2648e-33	8.56853e-32
ENSG00000144908	ALDH1L1	441.732	-2.84372	0.235533	-12.0735	1.45751e-33	9.8242e-32
ENSG00000165905	LARGE2	223.594	2.08913	0.173088	12.0698	1.52595e-33	1.02338e-31
ENSG00000137801	THBS1	12485.7	3.01821	0.250152	12.0655	1.60736e-33	1.07259e-31
ENSG00000196588	MRTFA	1641.87	1.29858	0.107647	12.0633	1.64947e-33	1.09522e-31
ENSG00000164171	ITGA2	5822.49	2.35281	0.195094	12.0599	1.72056e-33	1.13676e-31
ENSG00000196843	ARID5A	237.778	1.83643	0.152372	12.0523	1.8864e-33	1.24019e-31
ENSG00000095951	HIVEP1	815.388	1.33153	0.110545	12.0451	2.05779e-33	1.34624e-31
ENSG00000151090	THRB	361.096	-1.23885	0.102986	-12.0293	2.493e-33	1.62301e-31
ENSG00000074657	ZNF532	1496.22	1.07076	0.0890985	12.0177	2.86719e-33	1.85755e-31
ENSG00000143367	TUFT1	1366.09	1.25668	0.104767	11.9951	3.77091e-33	2.43124e-31
ENSG00000175352	NRIP3	131.634	2.19645	0.183172	11.9912	3.95046e-33	2.53475e-31
ENSG00000188322	SBK1	133.648	1.88049	0.156832	11.9904	3.98757e-33	2.54632e-31
ENSG00000223572	CKMT1A	260.896	-2.03077	0.169959	-11.9486	6.60424e-33	4.19715e-31
ENSG00000105696	TMEM59L	140.062	3.1048	0.260333	11.9263	8.63404e-33	5.46113e-31
ENSG00000183853	KIRREL1	1599.65	1.47809	0.124021	11.9181	9.53015e-33	5.9995e-31
ENSG00000066248	NGEF	63.8957	2.26984	0.190466	11.9173	9.62147e-33	6.02855e-31
ENSG00000041982	TNC	8187.06	2.79683	0.234942	11.9043	1.12346e-32	7.00639e-31
ENSG00000140416	TPM1	7937.3	1.99897	0.168286	11.8784	1.53267e-32	9.51395e-31
ENSG00000113083	LOX	3366.43	2.8538	0.240261	11.8779	1.54231e-32	9.52946e-31
ENSG00000104687	GSR	2762.16	-1.57557	0.132752	-11.8686	1.72349e-32	1.05999e-30
ENSG00000137642	SORL1	1151.07	2.07125	0.175102	11.8288	2.77168e-32	1.69683e-30
ENSG00000074590	NUAK1	441.44	2.27956	0.194314	11.7313	8.81208e-32	5.34573e-30
ENSG00000171729	TMEM51	343.398	1.49838	0.128191	11.6887	1.45644e-31	8.79532e-30
ENSG00000143147	GPR161	555.533	2.33606	0.199912	11.6855	1.51228e-31	9.0914e-30
ENSG00000175727	MLXIP	3123.7	1.0241	0.087988	11.639	2.60945e-31	1.56169e-29
ENSG00000010810	FYN	415.721	1.57546	0.135393	11.6362	2.69663e-31	1.60666e-29
ENSG00000198742	SMURF1	4017.85	1.27038	0.109259	11.6272	2.99765e-31	1.77808e-29
ENSG00000176974	SHMT1	1427.8	-1.13307	0.09767	-11.6009	4.07534e-31	2.40661e-29
ENSG00000133083	DCLK1	163.295	2.73465	0.23613	11.5811	5.13681e-31	3.02008e-29
ENSG00000278535	DHRS11	288.928	-1.19584	0.10343	-11.5618	6.43777e-31	3.76836e-29
ENSG00000170190	SLC16A5	1252.87	-1.09229	0.0944986	-11.5588	6.6606e-31	3.88176e-29
ENSG00000136059	VILL	2598.17	-1.89999	0.164555	-11.5463	7.70905e-31	4.47326e-29
ENSG00000151835	SACS	822.965	1.75891	0.152397	11.5416	8.13506e-31	4.70002e-29
ENSG00000167244	IGF2	1139.85	3.98673	0.345458	11.5404	8.25015e-31	4.74597e-29
ENSG00000169031	COL4A3	344.496	2.51313	0.217863	11.5354	8.74882e-31	5.01123e-29
ENSG00000196188	CTSE	9888.39	2.01145	0.174738	11.5112	1.15814e-30	6.60538e-29
ENSG00000145014	TMEM44	145.366	1.67619	0.145785	11.4977	1.35489e-30	7.69463e-29
ENSG00000115828	QPCT	373.347	2.44925	0.213147	11.4909	1.46581e-30	8.2543e-29
ENSG00000011422	PLAUR	1365.57	1.64894	0.143552	11.4867	1.53816e-30	8.62532e-29
ENSG00000136155	SCEL	4718.24	-1.99026	0.173294	-11.4849	1.57149e-30	8.77538e-29
ENSG00000183087	GAS6	6198.05	2.04043	0.177832	11.4739	1.78404e-30	9.92073e-29
ENSG00000165626	BEND7	465.129	1.28544	0.112078	11.4692	1.88421e-30	1.04343e-28
ENSG00000277196	LOC102724788	311.933	-2.80864	0.245206	-11.4542	2.23993e-30	1.2353e-28
ENSG00000135362	PRR5L	101.639	2.90137	0.253586	11.4414	2.59743e-30	1.42071e-28
ENSG00000162576	MXRA8	2061.91	2.05374	0.179822	11.4209	3.28626e-30	1.79014e-28
ENSG00000145819	ARHGAP26	433.463	1.41739	0.124203	11.4119	3.64651e-30	1.9703e-28
ENSG00000163874	ZC3H12A	1313.04	1.40157	0.122829	11.4107	3.69599e-30	1.98898e-28
ENSG00000251322	SHANK3	279.066	1.75132	0.15368	11.3959	4.38292e-30	2.34918e-28
ENSG00000198286	CARD11	1061.93	2.25931	0.198274	11.3949	4.43499e-30	2.36758e-28
ENSG00000175198	PCCA	1067.22	-1.42644	0.125466	-11.3691	5.95901e-30	3.16848e-28
ENSG00000180263	FGD6	1216.9	1.31794	0.115994	11.3621	6.45545e-30	3.41883e-28
ENSG00000170873	MTSS1	3393.58	2.15301	0.18972	11.3484	7.55637e-30	3.98606e-28
ENSG00000158555	GDPD5	167.9	1.71293	0.150961	11.3468	7.69283e-30	4.04207e-28
ENSG00000158186	MRAS	553.96	1.46324	0.129006	11.3424	8.08759e-30	4.23282e-28
ENSG00000134070	IRAK2	363.857	2.5609	0.225874	11.3377	8.53116e-30	4.44753e-28
ENSG00000160712	IL6R	2510.71	-1.49458	0.131883	-11.3327	9.03975e-30	4.67614e-28
ENSG00000106799	TGFBR1	2666.18	1.95546	0.172876	11.3113	1.15329e-29	5.94276e-28
ENSG00000105388	CEACAM5	514.853	-2.60945	0.230762	-11.308	1.19821e-29	6.15051e-28
ENSG00000122852	SFTPA1	44551.7	-4.34214	0.384387	-11.2963	1.36903e-29	6.9737e-28
ENSG00000038382	TRIO	4285.68	1.19803	0.10619	11.2819	1.61142e-29	8.17722e-28
ENSG00000213626	LBH	664.43	3.3515	0.297845	11.2525	2.25179e-29	1.13835e-27
ENSG00000106100	NOD1	257.141	1.32584	0.118258	11.2114	3.58305e-29	1.80451e-27
ENSG00000166446	CDYL2	198.269	1.85559	0.165812	11.1909	4.51773e-29	2.26668e-27
ENSG00000204839	MROH6	737.556	-1.73795	0.155371	-11.1858	4.78617e-29	2.39237e-27
ENSG00000168036	CTNNB1	11336.9	1.07507	0.0961614	11.1798	5.11849e-29	2.53945e-27
ENSG00000166780	BMERB1	261.737	1.39056	0.125117	11.1141	1.07095e-28	5.23547e-27
ENSG00000092295	TGM1	992.179	-2.95116	0.265579	-11.1122	1.09458e-28	5.33148e-27
ENSG00000134755	DSC2	1246.44	1.88384	0.169599	11.1076	1.152e-28	5.59074e-27
ENSG00000100558	PLEK2	845.54	2.50831	0.22594	11.1016	1.23172e-28	5.95597e-27
ENSG00000079435	LIPE	184.057	-1.37232	0.123707	-11.0933	1.35132e-28	6.51073e-27
ENSG00000103381	CPPED1	326.123	1.17103	0.105677	11.0812	1.54752e-28	7.42919e-27
ENSG00000179242	CDH4	313.81	2.33531	0.211085	11.0633	1.88923e-28	9.03717e-27
ENSG00000169826	CSGALNACT2	1196.7	1.28329	0.116118	11.0516	2.15255e-28	1.026e-26
ENSG00000203837	PNLIPRP3	1569.24	-1.52198	0.13797	-11.0312	2.70115e-28	1.27835e-26
ENSG00000135821	GLUL	18011.7	-1.64327	0.149487	-10.9927	4.14467e-28	1.95459e-26
ENSG00000176371	ZSCAN2	77.2828	1.38242	0.125811	10.988	4.36326e-28	2.05042e-26
ENSG00000189045	ANKDD1B	113.26	-1.59468	0.145211	-10.9818	4.67416e-28	2.18882e-26
ENSG00000128203	ASPHD2	64.3586	1.42437	0.129723	10.9801	4.76582e-28	2.22394e-26
ENSG00000248144	ADH1C	249.121	-3.98445	0.363029	-10.9755	5.01024e-28	2.31373e-26
ENSG00000101846	STS	1041.83	-1.50744	0.1375	-10.9632	5.7449e-28	2.64384e-26
ENSG00000110492	MDK	1106.08	2.01532	0.184287	10.9358	7.77117e-28	3.55185e-26
ENSG00000162493	PDPN	855.767	3.25822	0.29798	10.9344	7.89473e-28	3.59601e-26
ENSG00000156298	TSPAN7	833.815	-1.9487	0.178401	-10.9232	8.93257e-28	4.04116e-26
ENSG00000186193	SAPCD2	209.631	-1.57782	0.144533	-10.9167	9.59302e-28	4.31072e-26
ENSG00000166173	LARP6	322.884	3.02642	0.277274	10.9149	9.78162e-28	4.38072e-26
ENSG00000103855	CD276	1917.83	1.12061	0.103012	10.8784	1.46035e-27	6.51835e-26
ENSG00000136295	TTYH3	2204.28	1.3463	0.123918	10.8644	1.70275e-27	7.5248e-26
ENSG00000131759	RARA	576.487	1.02894	0.0947545	10.8591	1.80609e-27	7.95514e-26
ENSG00000175155	YPEL2	449.616	1.39351	0.128337	10.8581	1.8242e-27	8.00849e-26
ENSG00000198483	ANKRD35	56.7624	-2.56485	0.236449	-10.8474	2.0524e-27	8.98078e-26
ENSG00000005022	SLC25A5	15382.7	-1.36521	0.125888	-10.8446	2.11585e-27	9.22814e-26
ENSG00000140836	ZFHX3	758.738	1.03091	0.0951675	10.8326	2.41219e-27	1.04863e-25
ENSG00000130813	SHFL	434.543	1.02775	0.0950762	10.8097	3.09678e-27	1.32893e-25
ENSG00000122694	GLIPR2	80.433	1.70396	0.157736	10.8026	3.34677e-27	1.4316e-25
ENSG00000137462	TLR2	684.987	2.91843	0.270388	10.7935	3.69541e-27	1.57569e-25
ENSG00000108924	HLF	75.2529	-2.30343	0.213673	-10.7802	4.27009e-27	1.80916e-25
ENSG00000144381	HSPD1	12237.4	-1.0304	0.0956144	-10.7766	4.43874e-27	1.87466e-25
ENSG00000176903	PNMA1	1046.39	1.02661	0.0953914	10.762	5.20029e-27	2.18937e-25
ENSG00000185467	KPNA7	82.5161	2.20138	0.204673	10.7556	5.57708e-27	2.34062e-25
ENSG00000104856	RELB	603.372	1.50564	0.140074	10.7488	6.00257e-27	2.5113e-25
ENSG00000111186	WNT5B	234.995	2.78652	0.259331	10.745	6.253e-27	2.60789e-25
ENSG00000134247	PTGFRN	3374.5	1.3337	0.124175	10.7405	6.56966e-27	2.72294e-25
ENSG00000167105	TMEM92	367.739	1.37014	0.127567	10.7406	6.56422e-27	2.72294e-25
ENSG00000138678	GPAT3	369.659	-1.65772	0.154362	-10.7391	6.66554e-27	2.75413e-25
ENSG00000073756	PTGS2	4751.47	2.35599	0.219544	10.7313	7.25917e-27	2.99015e-25
ENSG00000167535	CACNB3	674.185	1.23642	0.115233	10.7297	7.382e-27	3.03139e-25
ENSG00000274307		51.6073	2.06619	0.192626	10.7264	7.65124e-27	3.13232e-25
ENSG00000075213	SEMA3A	613.264	-2.64177	0.246482	-10.7179	8.38644e-27	3.4228e-25
ENSG00000112715	VEGFA	8174.53	1.24735	0.116515	10.7055	9.5941e-27	3.90375e-25
ENSG00000185989	RASA3	204.36	2.40571	0.225352	10.6754	1.32743e-26	5.36843e-25
ENSG00000135318	NT5E	3044.62	1.91479	0.179799	10.6496	1.75027e-26	7.03586e-25
ENSG00000155090	KLF10	1949.34	1.22291	0.114937	10.6399	1.94419e-26	7.79194e-25
ENSG00000185303	SFTPA2	32929.7	-3.98264	0.375501	-10.6062	2.78895e-26	1.10122e-24
ENSG00000109452	INPP4B	851.008	2.02617	0.191076	10.604	2.85564e-26	1.12423e-24
ENSG00000089356	FXYD3	3624.19	-2.20975	0.208532	-10.5967	3.0863e-26	1.21146e-24
ENSG00000127561	SYNGR3	122.349	1.6595	0.156742	10.5874	3.40766e-26	1.33368e-24
ENSG00000173040	EVC2	225.47	1.08658	0.102632	10.5871	3.42113e-26	1.33504e-24
ENSG00000006534	ALDH3B1	3129.48	-1.58716	0.149948	-10.5848	3.507e-26	1.36456e-24
ENSG00000256229	ZNF486	344.705	1.88622	0.178319	10.5778	3.77813e-26	1.46153e-24
ENSG00000164221	CCDC112	223.479	1.32937	0.125703	10.5755	3.87216e-26	1.49358e-24
ENSG00000134369	NAV1	568.443	1.79012	0.169282	10.5748	3.90015e-26	1.50004e-24
ENSG00000143162	CREG1	3355.29	-1.06652	0.10101	-10.5586	4.63481e-26	1.77238e-24
ENSG00000169242	EFNA1	1802.64	1.40011	0.132647	10.5552	4.80831e-26	1.83348e-24
ENSG00000066697	MSANTD3	881.795	1.35116	0.128098	10.5479	5.19679e-26	1.97596e-24
ENSG00000165914	TTC7B	199.855	1.51916	0.144066	10.5449	5.36241e-26	2.03315e-24
ENSG00000133321	PLAAT4	3633.14	-1.7243	0.163614	-10.5388	5.72147e-26	2.16314e-24
ENSG00000186377	CYP4X1	356.3	-1.9523	0.18528	-10.537	5.83412e-26	2.19949e-24
ENSG00000112096	SOD2	19251	1.67103	0.158842	10.52	6.9853e-26	2.62608e-24
ENSG00000072682	P4HA2	4047.05	1.19494	0.113813	10.4992	8.71476e-26	3.2579e-24
ENSG00000008517	IL32	1188.87	2.6283	0.250645	10.4861	1.00023e-25	3.72879e-24
ENSG00000117643	MAN1C1	196.258	-2.31134	0.22052	-10.4813	1.05236e-25	3.9122e-24
ENSG00000140545	MFGE8	3092	1.57266	0.150069	10.4796	1.07176e-25	3.97325e-24
ENSG00000162734	PEA15	4619.55	1.42992	0.136493	10.4761	1.11216e-25	4.11159e-24
ENSG00000101311	FERMT1	2635.87	2.75045	0.262553	10.4758	1.11586e-25	4.11387e-24
ENSG00000101400	SNTA1	267.337	1.03204	0.0986094	10.4659	1.23896e-25	4.54262e-24
ENSG00000136490	LIMD2	107.246	1.9165	0.183697	10.4329	1.75402e-25	6.37851e-24
ENSG00000184831	APOO	246.541	-1.20583	0.11567	-10.4247	1.91193e-25	6.93386e-24
ENSG00000025708	TYMP	3249.02	1.73238	0.166298	10.4173	2.06681e-25	7.43496e-24
ENSG00000171236	LRG1	822.417	-1.34052	0.128815	-10.4065	2.3147e-25	8.3043e-24
ENSG00000196502	SULT1A1	1031.23	-1.95784	0.188267	-10.3993	2.49786e-25	8.93737e-24
ENSG00000226067		138.753	1.45234	0.139733	10.3937	2.64846e-25	9.4509e-24
ENSG00000166535	A2ML1	230.672	-3.52604	0.340153	-10.366	3.53855e-25	1.25935e-23
ENSG00000078070	MCCC1	1808.34	-1.51531	0.146316	-10.3564	3.91563e-25	1.38615e-23
ENSG00000166016	ABTB2	686.898	1.97618	0.191434	10.323	5.54457e-25	1.95761e-23
ENSG00000163430	FSTL1	4609.11	2.02095	0.195837	10.3195	5.75014e-25	2.01951e-23
ENSG00000184922	FMNL1	167.534	1.63806	0.158774	10.3169	5.91186e-25	2.07086e-23
ENSG00000087842	PIR	482.009	-2.17423	0.210783	-10.315	6.02728e-25	2.10576e-23
ENSG00000260943		119.71	-3.33636	0.324211	-10.2907	7.75993e-25	2.69698e-23
ENSG00000272734		159.952	-1.56509	0.152288	-10.2772	8.93272e-25	3.09652e-23
ENSG00000164136	IL15	152.726	1.67034	0.163219	10.2337	1.40089e-24	4.79393e-23
ENSG00000125845	BMP2	1197.45	1.91623	0.187381	10.2264	1.51107e-24	5.14459e-23
ENSG00000106701	FSD1L	89.2998	1.4937	0.146143	10.2208	1.59947e-24	5.43168e-23
ENSG00000011028	MRC2	2652.92	1.73007	0.170264	10.1611	2.95724e-24	1.00171e-22
ENSG00000221968	FADS3	1148.7	1.33957	0.131981	10.1497	3.32466e-24	1.12048e-22
ENSG00000082512	TRAF5	149.022	1.81555	0.178973	10.1443	3.51325e-24	1.18105e-22
ENSG00000165548	TMEM63C	394.891	-2.62895	0.259353	-10.1366	3.80202e-24	1.27172e-22
ENSG00000156413	FUT6	70.8287	-1.91366	0.188815	-10.1351	3.86076e-24	1.28814e-22
ENSG00000103034	NDRG4	401.897	3.43659	0.339163	10.1326	3.96052e-24	1.31813e-22
ENSG00000176915	ANKLE2	3361.4	1.32697	0.131171	10.1163	4.67606e-24	1.54855e-22
ENSG00000183605	SFXN4	334.628	-1.11351	0.110146	-10.1094	5.01883e-24	1.65795e-22
ENSG00000172260	NEGR1	69.1187	2.23135	0.220853	10.1033	5.34104e-24	1.76004e-22
ENSG00000266094	RASSF5	616.796	-1.21886	0.12071	-10.0974	5.67309e-24	1.86027e-22
ENSG00000096088	PGC	52738.5	-2.97332	0.294997	-10.0791	6.83272e-24	2.22413e-22
ENSG00000135596	MICAL1	1056.57	1.52789	0.151736	10.0694	7.54627e-24	2.45043e-22
ENSG00000163362	INAVA	1171.39	1.33943	0.133115	10.0623	8.11218e-24	2.62779e-22
ENSG00000107738	VSIR	1396.46	-1.77631	0.176632	-10.0565	8.59839e-24	2.77184e-22
ENSG00000160606	TLCD1	252.476	-1.23985	0.123348	-10.0516	9.0352e-24	2.90563e-22
ENSG00000130193	THEM6	554.539	-1.03733	0.103233	-10.0484	9.33735e-24	2.99558e-22
ENSG00000196923	PDLIM7	1511.34	1.64764	0.164073	10.0421	9.95124e-24	3.18487e-22
ENSG00000167741	GGT6	409.301	-2.16807	0.216144	-10.0307	1.11762e-23	3.56837e-22
ENSG00000250479	CHCHD10	1403.16	-1.5606	0.155597	-10.0297	1.12809e-23	3.59319e-22
ENSG00000165029	ABCA1	939.313	1.91111	0.190552	10.0294	1.1323e-23	3.59803e-22
ENSG00000181588	MEX3D	928.923	1.18939	0.118647	10.0246	1.18842e-23	3.76739e-22
ENSG00000137857	DUOX1	9535.16	-1.51304	0.151092	-10.014	1.32278e-23	4.18336e-22
ENSG00000064270	ATP2C2	1384.69	-1.53492	0.153623	-9.99145	1.66133e-23	5.22926e-22
ENSG00000240184	PCDHGC3	364.363	1.50601	0.150832	9.98464	1.77945e-23	5.5879e-22
ENSG00000100100	PIK3IP1	1679.93	1.6694	0.167422	9.97122	2.03713e-23	6.38204e-22
ENSG00000142920	AZIN2	72.8037	1.41471	0.1422	9.94873	2.55422e-23	7.94608e-22
ENSG00000143515	ATP8B2	418.009	1.51842	0.152772	9.93917	2.81156e-23	8.70604e-22
ENSG00000130775	THEMIS2	162.37	1.76137	0.177361	9.93099	3.05199e-23	9.42866e-22
ENSG00000182326	C1S	3027.16	1.66133	0.167724	9.90512	3.95511e-23	1.21905e-21
ENSG00000154065	ANKRD29	437.422	-1.31653	0.133113	-9.89034	4.58461e-23	1.40982e-21
ENSG00000107819	SFXN3	1105.09	1.26957	0.12839	9.88834	4.67702e-23	1.43493e-21
ENSG00000016402	IL20RA	205.991	-2.06443	0.208892	-9.88274	4.9461e-23	1.51401e-21
ENSG00000175115	PACS1	1983.87	1.08429	0.109733	9.88115	5.02537e-23	1.53475e-21
ENSG00000180287	PLD5	227.523	3.1287	0.316795	9.87611	5.2844e-23	1.61017e-21
ENSG00000155066	PROM2	1698.62	-2.10354	0.213224	-9.86539	5.88056e-23	1.78774e-21
ENSG00000108379	WNT3	97.3748	1.10022	0.111687	9.85098	6.7878e-23	2.05419e-21
ENSG00000138798	EGF	373.211	1.88355	0.19121	9.85072	6.80534e-23	2.05484e-21
ENSG00000104611	SH2D4A	733.265	1.08077	0.109817	9.84149	7.45947e-23	2.24221e-21
ENSG00000164465	DCBLD1	940.93	1.2355	0.125708	9.82835	8.49968e-23	2.54914e-21
ENSG00000114638	UPK1B	212.289	-3.18215	0.323856	-9.82581	8.71695e-23	2.60844e-21
ENSG00000184702	SEPTIN5	158.11	2.29416	0.233786	9.81305	9.89353e-23	2.9473e-21
ENSG00000197249	SERPINA1	15067	1.64637	0.167815	9.81061	1.01352e-22	3.01258e-21
ENSG00000173599	PC	1331.74	-1.19563	0.121938	-9.80523	1.06902e-22	3.17048e-21
ENSG00000167779	IGFBP6	1698.09	-2.66346	0.271892	-9.79602	1.17106e-22	3.45772e-21
ENSG00000100784	RPS6KA5	325.384	-1.24056	0.12678	-9.78515	1.30404e-22	3.8166e-21
ENSG00000115129	TP53I3	4119.07	1.70464	0.174373	9.77582	1.42992e-22	4.17586e-21
ENSG00000006118	TMEM132A	3296.7	1.64229	0.168322	9.7568	1.72521e-22	5.00535e-21
ENSG00000120915	EPHX2	167.735	-1.51203	0.154979	-9.75632	1.73322e-22	5.0177e-21
ENSG00000169738	DCXR	2036.14	-1.42332	0.146099	-9.74213	1.99339e-22	5.74597e-21
ENSG00000180758	GPR157	1163.32	1.55939	0.160208	9.73351	2.16969e-22	6.24067e-21
ENSG00000132003	ZSWIM4	883.157	1.24245	0.127872	9.71632	2.569e-22	7.35749e-21
ENSG00000166920	C15orf48	474.412	3.03885	0.312753	9.71646	2.56558e-22	7.35749e-21
ENSG00000150687	PRSS23	2238.56	1.36306	0.140297	9.71553	2.58905e-22	7.38323e-21
ENSG00000145287	PLAC8	215.712	-2.31417	0.238293	-9.71145	2.6948e-22	7.66841e-21
ENSG00000152217	SETBP1	216.105	2.24694	0.231423	9.70926	2.75322e-22	7.81797e-21
ENSG00000123179	EBPL	870.433	-1.35703	0.139909	-9.69934	3.03446e-22	8.59828e-21
ENSG00000169258	GPRIN1	95.9523	2.16534	0.223401	9.69263	3.24075e-22	9.16335e-21
ENSG00000177706	FAM20C	358.95	1.68437	0.174018	9.67928	3.6932e-22	1.04206e-20
ENSG00000137673	MMP7	1518.91	3.44356	0.356256	9.66597	4.20618e-22	1.1843e-20
ENSG00000164626	KCNK5	490.864	-1.35902	0.14064	-9.6631	4.32572e-22	1.21539e-20
ENSG00000162896	PIGR	3837.83	-2.1196	0.219488	-9.657	4.59094e-22	1.2872e-20
ENSG00000105552	BCAT2	2161.7	-1.2942	0.134061	-9.65379	4.73703e-22	1.32537e-20
ENSG00000067177	PHKA1	1311.71	-1.11811	0.115943	-9.64361	5.23155e-22	1.46067e-20
ENSG00000198771	RCSD1	145.69	-3.96699	0.411796	-9.63339	5.7789e-22	1.60678e-20
ENSG00000135919	SERPINE2	2403.92	4.08673	0.424491	9.62737	6.12796e-22	1.70028e-20
ENSG00000143891	GALM	312.876	-1.11053	0.115527	-9.61276	7.06331e-22	1.95574e-20
ENSG00000055732	MCOLN3	111.212	2.00916	0.209224	9.60293	7.7705e-22	2.13825e-20
ENSG00000152661	GJA1	3364.49	1.88504	0.196622	9.58714	9.05573e-22	2.48168e-20
ENSG00000142765	SYTL1	1169.09	-1.37967	0.144019	-9.57978	9.72564e-22	2.65436e-20
ENSG00000122778	KIAA1549	120.369	1.79869	0.18796	9.56951	1.07411e-21	2.91364e-20
ENSG00000136840	ST6GALNAC4	876.655	-1.05317	0.110081	-9.56724	1.09794e-21	2.97224e-20
ENSG00000134871	COL4A2	3199.01	3.46839	0.362845	9.55886	1.19056e-21	3.21643e-20
ENSG00000168916	ZNF608	287.859	1.19986	0.125536	9.55788	1.2019e-21	3.24052e-20
ENSG00000171346	KRT15	14015.5	-3.47609	0.364682	-9.53184	1.54524e-21	4.14944e-20
ENSG00000165175	MID1IP1	3322.03	-1.14775	0.120497	-9.52514	1.64819e-21	4.41702e-20
ENSG00000135127	BICDL1	274.738	-1.18371	0.12436	-9.5184	1.75861e-21	4.69407e-20
ENSG00000164690	SHH	59.0729	1.73982	0.183194	9.49714	2.15736e-21	5.71272e-20
ENSG00000116157	GPX7	102.91	1.30799	0.137806	9.49158	2.27552e-21	6.00179e-20
ENSG00000070778	PTPN21	1183.39	1.00777	0.106212	9.48833	2.34768e-21	6.1799e-20
ENSG00000221869	CEBPD	2081.23	-1.49198	0.157702	-9.46079	3.05625e-21	7.98214e-20
ENSG00000166347	CYB5A	5407.79	-1.56243	0.165224	-9.45645	3.18582e-21	8.27199e-20
ENSG00000170477	KRT4	1934.94	-4.262	0.451618	-9.43717	3.8298e-21	9.86754e-20
ENSG00000198034	RPS4X	18507.8	-1.00143	0.106115	-9.43717	3.8299e-21	9.86754e-20
ENSG00000146700	SSC4D	77.2588	2.61397	0.277003	9.43663	3.84963e-21	9.89925e-20
ENSG00000123545	NDUFAF4	373.602	-1.05243	0.11153	-9.43628	3.86263e-21	9.91358e-20
ENSG00000116661	FBXO2	1259.41	1.32513	0.140714	9.41714	4.63523e-21	1.18509e-19
ENSG00000112699	GMDS	463.405	-1.16612	0.124018	-9.40279	5.31345e-21	1.35589e-19
ENSG00000124215	CDH26	187.571	-1.86901	0.199146	-9.38512	6.2842e-21	1.60055e-19
ENSG00000167552	TUBA1A	1783.22	2.65972	0.283548	9.38015	6.58781e-21	1.67468e-19
ENSG00000154127	UBASH3B	344.606	2.21591	0.236789	9.35819	8.11172e-21	2.05425e-19
ENSG00000128594	LRRC4	449.009	-2.73639	0.29252	-9.35455	8.39594e-21	2.1222e-19
ENSG00000112759	SLC29A1	1398.45	1.40324	0.150021	9.35366	8.46657e-21	2.13601e-19
ENSG00000129116	PALLD	5106.94	1.26847	0.135913	9.33298	1.0294e-20	2.58239e-19
ENSG00000134258	VTCN1	70.9749	-2.94142	0.31552	-9.32243	1.13705e-20	2.84711e-19
ENSG00000113758	DBN1	3471.19	1.26822	0.136102	9.31812	1.18421e-20	2.95964e-19
ENSG00000109062	SLC9A3R1	2219.75	-1.31097	0.141103	-9.29089	1.53e-20	3.8025e-19
ENSG00000100526	CDKN3	139.782	-1.62619	0.175057	-9.28952	1.54993e-20	3.83773e-19
ENSG00000196878	LAMB3	64930.6	1.6576	0.178482	9.28723	1.58349e-20	3.91357e-19
ENSG00000196872	CRACDL	260.108	1.40103	0.150872	9.28625	1.59814e-20	3.94248e-19
ENSG00000170312	CDK1	703.402	-1.45138	0.156517	-9.27293	1.81095e-20	4.45101e-19
ENSG00000173281	PPP1R3B	799.431	1.71464	0.184919	9.27234	1.82111e-20	4.46775e-19
ENSG00000143819	EPHX1	2024.45	-1.26725	0.136721	-9.26893	1.88021e-20	4.60427e-19
ENSG00000111450	STX2	327.709	1.49559	0.161773	9.245	2.35248e-20	5.72924e-19
ENSG00000167653	PSCA	558.588	-3.92399	0.42465	-9.24052	2.45293e-20	5.96298e-19
ENSG00000140682	TGFB1I1	453.569	1.54601	0.167548	9.22729	2.77555e-20	6.72278e-19
ENSG00000060762	MPC1	914.912	-1.13096	0.122619	-9.22334	2.87997e-20	6.96307e-19
ENSG00000096060	FKBP5	11686.7	-1.13632	0.12323	-9.22116	2.93897e-20	7.09285e-19
ENSG00000161558	TMEM143	182.695	-1.05063	0.11443	-9.18143	4.25397e-20	1.02111e-18
ENSG00000163040	CCDC74A	86.7735	1.45189	0.158203	9.17738	4.41712e-20	1.05647e-18
ENSG00000183496	MEX3B	127.976	2.60163	0.283733	9.16928	4.762e-20	1.13085e-18
ENSG00000165272	AQP3	4451.72	-2.56785	0.280222	-9.16363	5.01825e-20	1.18537e-18
ENSG00000088881	EBF4	113.937	1.91715	0.209465	9.15261	5.55721e-20	1.30575e-18
ENSG00000106976	DNM1	80.3354	1.66948	0.182458	9.14994	5.69678e-20	1.33619e-18
ENSG00000123572	NRK	266.018	2.4412	0.266816	9.14935	5.72795e-20	1.34114e-18
ENSG00000120457	KCNJ5	163.974	2.28954	0.250412	9.14309	6.06908e-20	1.41853e-18
ENSG00000136378	ADAMTS7	292.746	2.65624	0.290677	9.13814	6.35347e-20	1.47982e-18
ENSG00000183386	FHL3	343.232	1.19848	0.131272	9.12976	6.86499e-20	1.59617e-18
ENSG00000160145	KALRN	64.0123	1.83298	0.2008	9.12837	6.95414e-20	1.61409e-18
ENSG00000061918	GUCY1B1	289.718	-1.53612	0.16846	-9.11858	7.61174e-20	1.75451e-18
ENSG00000001084	GCLC	6586.04	-1.80155	0.197948	-9.10113	8.93973e-20	2.05352e-18
ENSG00000174950	CD164L2	147.952	-1.94081	0.213432	-9.09332	9.60621e-20	2.19528e-18
ENSG00000168734	PKIG	308.612	1.05323	0.115916	9.08613	1.02628e-19	2.34131e-18
ENSG00000144730	IL17RD	123.359	1.64185	0.180745	9.08381	1.04836e-19	2.38761e-18
ENSG00000113319	RASGRF2	78.0692	1.78701	0.196777	9.0814	1.07189e-19	2.43704e-18
ENSG00000115112	TFCP2L1	3743.68	-1.62792	0.179331	-9.07772	1.10873e-19	2.51652e-18
ENSG00000184828	ZBTB7C	287.634	-2.26162	0.249236	-9.0742	1.14513e-19	2.59473e-18
ENSG00000168490	PHYHIP	202.936	-3.03668	0.334841	-9.06902	1.20092e-19	2.71194e-18
ENSG00000161682	FAM171A2	75.9534	2.42823	0.268137	9.05594	1.35398e-19	3.05241e-18
ENSG00000163399	ATP1A1	41126	-1.00031	0.110511	-9.05165	1.40828e-19	3.16946e-18
ENSG00000242265	PEG10	16093.7	-2.23804	0.247735	-9.03402	1.65471e-19	3.71156e-18
ENSG00000189334	S100A14	14781.8	-1.70135	0.188399	-9.03058	1.70765e-19	3.81109e-18
ENSG00000146555	SDK1	163.468	1.52575	0.169222	9.01629	1.94569e-19	4.33508e-18
ENSG00000155307	SAMSN1	121.619	2.72361	0.302129	9.01474	1.97335e-19	4.38938e-18
ENSG00000145911	N4BP3	235.284	1.65887	0.184053	9.01303	2.00448e-19	4.45121e-18
ENSG00000090975	PITPNM2	628.244	1.19692	0.133035	8.99708	2.31798e-19	5.13883e-18
ENSG00000163993	S100P	3292.66	-2.51465	0.279517	-8.9964	2.33236e-19	5.16213e-18
ENSG00000095739	BAMBI	244.252	1.47235	0.163906	8.98289	2.63741e-19	5.8084e-18
ENSG00000159433	STARD9	107.401	1.4799	0.16478	8.98106	2.68168e-19	5.89616e-18
ENSG00000189377	CXCL17	4900.53	-1.42077	0.158449	-8.96676	3.05352e-19	6.70268e-18
ENSG00000106258	CYP3A5	73.4888	-2.2017	0.245959	-8.9515	3.50695e-19	7.66019e-18
ENSG00000257337	LOC283335	167.282	-1.02035	0.11399	-8.95119	3.51659e-19	7.66869e-18
ENSG00000204681	GABBR1	351.833	1.02321	0.114546	8.9328	4.15363e-19	8.96997e-18
ENSG00000160326	SLC2A6	243.402	1.88964	0.211786	8.92244	4.56146e-19	9.81892e-18
ENSG00000115226	FNDC4	677.151	1.00884	0.113097	8.92007	4.6598e-19	1.00144e-17
ENSG00000171345	KRT19	69468.5	-1.37676	0.154465	-8.91309	4.96297e-19	1.06318e-17
ENSG00000164898	FMC1	107.986	-1.16443	0.130642	-8.91315	4.96014e-19	1.06318e-17
ENSG00000248485	PCP4L1	165.079	-2.64704	0.297175	-8.90734	5.22706e-19	1.11617e-17
ENSG00000178531	CTXN1	73.6893	1.92138	0.21605	8.89322	5.93642e-19	1.26561e-17
ENSG00000147010	SH3KBP1	1812.45	1.42778	0.160757	8.88158	6.59187e-19	1.40088e-17
ENSG00000203499	IQANK1	238.307	-1.20686	0.135979	-8.87534	6.97183e-19	1.47692e-17
ENSG00000140937	CDH11	865.379	3.18581	0.35895	8.87535	6.97135e-19	1.47692e-17
ENSG00000101444	AHCY	4141.83	-1.13699	0.128119	-8.87449	7.02565e-19	1.48596e-17
ENSG00000196371	FUT4	100.337	1.41791	0.159784	8.87394	7.06022e-19	1.49091e-17
ENSG00000125246	CLYBL	163.558	-1.25436	0.141455	-8.86753	7.47894e-19	1.57187e-17
ENSG00000163697	APBB2	1744.88	1.10425	0.124683	8.85646	8.25943e-19	1.73046e-17
ENSG00000072422	RHOBTB1	240.341	1.27839	0.144559	8.8434	9.28451e-19	1.93611e-17
ENSG00000124593		303.501	-1.10175	0.124665	-8.83773	9.76824e-19	2.03064e-17
ENSG00000166073	GPR176	241.117	2.47193	0.280471	8.81352	1.21278e-18	2.50553e-17
ENSG00000076382	SPAG5	454.868	-1.38075	0.156699	-8.81148	1.235e-18	2.5475e-17
ENSG00000214456	PLIN5	165.342	-2.06363	0.234564	-8.7977	1.3965e-18	2.87176e-17
ENSG00000174469	CNTNAP2	217.928	3.42691	0.389696	8.79379	1.44596e-18	2.9689e-17
ENSG00000067445	TRO	64.2118	1.56614	0.178236	8.7869	1.53749e-18	3.15198e-17
ENSG00000176124	DLEU1	85.6465	-1.14834	0.130727	-8.78427	1.57377e-18	3.2214e-17
ENSG00000005238	FAM214B	706.602	1.13441	0.129152	8.78348	1.58496e-18	3.23934e-17
ENSG00000131747	TOP2A	2125.3	-1.79664	0.204607	-8.7809	1.62172e-18	3.30435e-17
ENSG00000134297	PLEKHA8P1	60.3602	1.63591	0.186349	8.77872	1.65353e-18	3.36402e-17
ENSG00000168004	PLAAT5	206.35	-1.91135	0.217755	-8.7775	1.67149e-18	3.39539e-17
ENSG00000114251	WNT5A	497.979	1.43802	0.164049	8.76576	1.85528e-18	3.74593e-17
ENSG00000119514	GALNT12	798.901	-1.0057	0.114772	-8.76256	1.90859e-18	3.84193e-17
ENSG00000197442	MAP3K5	1079.27	-1.15251	0.131568	-8.75987	1.95473e-18	3.92888e-17
ENSG00000072110	ACTN1	7247.85	1.68345	0.192264	8.75592	2.02445e-18	4.0629e-17
ENSG00000137440	FGFBP1	3328.43	-3.95174	0.451334	-8.7557	2.02846e-18	4.06484e-17
ENSG00000165449	SLC16A9	126.358	-2.35961	0.269644	-8.75082	2.118e-18	4.22523e-17
ENSG00000159403	C1R	2701.08	1.43481	0.163977	8.75009	2.13179e-18	4.24639e-17
ENSG00000225383	SFTA1P	528.254	-1.92078	0.219551	-8.74865	2.15922e-18	4.29463e-17
ENSG00000118596	SLC16A7	815.905	-1.18191	0.13512	-8.7471	2.18906e-18	4.3475e-17
ENSG00000021355	SERPINB1	2796.48	-1.1641	0.133099	-8.7461	2.2086e-18	4.3798e-17
ENSG00000135636	DYSF	448.75	2.37859	0.272185	8.73886	2.35477e-18	4.65583e-17
ENSG00000147041	SYTL5	221.194	-1.89518	0.216901	-8.73752	2.38278e-18	4.70422e-17
ENSG00000080031	PTPRH	87.2853	-2.77813	0.317976	-8.73692	2.39555e-18	4.72245e-17
ENSG00000172059	KLF11	261.41	1.37272	0.157163	8.73437	2.45014e-18	4.82294e-17
ENSG00000088305	DNMT3B	87.0738	1.48533	0.170259	8.72395	2.68673e-18	5.26536e-17
ENSG00000161791	FMNL3	125.621	1.97456	0.22662	8.71309	2.95693e-18	5.76104e-17
ENSG00000134954	ETS1	3270.82	1.55865	0.179213	8.69717	3.40252e-18	6.60029e-17
ENSG00000177169	ULK1	1963.05	1.04504	0.120197	8.69441	3.48647e-18	6.73379e-17
ENSG00000176678	FOXL1	94.3383	2.36276	0.271882	8.69038	3.61234e-18	6.9668e-17
ENSG00000162366	PDZK1IP1	2891.39	1.44796	0.166715	8.68522	3.78008e-18	7.27979e-17
ENSG00000189136	UBE2Q2P1	40.1587	1.28775	0.148435	8.67553	4.1162e-18	7.91568e-17
ENSG00000154080	CHST9	205.51	-3.21418	0.371222	-8.65838	4.78519e-18	9.13636e-17
ENSG00000105245	NUMBL	550.114	1.05368	0.121715	8.65693	4.84624e-18	9.22653e-17
ENSG00000145555	MYO10	4589.6	1.02556	0.118517	8.65324	5.00565e-18	9.50289e-17
ENSG00000120162	MOB3B	182.178	2.09935	0.242974	8.64022	5.61045e-18	1.06209e-16
ENSG00000147642	SYBU	675.209	-1.34833	0.156256	-8.62898	6.19037e-18	1.16855e-16
ENSG00000118898	PPL	8785.07	-1.34763	0.156325	-8.62073	6.65292e-18	1.25233e-16
ENSG00000196136	SERPINA3	318.054	2.26153	0.262784	8.60604	7.56296e-18	1.41564e-16
ENSG00000104880	ARHGEF18	932.229	1.24847	0.145082	8.60525	7.61514e-18	1.42142e-16
ENSG00000087245	MMP2	3010.33	3.15289	0.366908	8.59315	8.46194e-18	1.57508e-16
ENSG00000135736	CCDC102A	164.63	1.2223	0.142262	8.59189	8.55511e-18	1.5902e-16
ENSG00000178460	MCMDC2	37.4122	-1.4153	0.164873	-8.58415	9.15084e-18	1.69386e-16
ENSG00000124120	TTPAL	836.296	1.02297	0.119364	8.57015	1.03352e-17	1.90779e-16
ENSG00000129667	RHBDF2	781.124	1.23096	0.143781	8.56137	1.11533e-17	2.05314e-16
ENSG00000090006	LTBP4	2879.88	1.35108	0.157902	8.55643	1.16415e-17	2.13711e-16
ENSG00000167757	KLK11	630.722	-2.44841	0.286359	-8.55015	1.22931e-17	2.25053e-16
ENSG00000070526	ST6GALNAC1	838.749	-1.9471	0.228532	-8.52004	1.59501e-17	2.90806e-16
ENSG00000116032	GRIN3B	64.2438	1.91784	0.225513	8.50438	1.82576e-17	3.31971e-16
ENSG00000217555	CKLF	173.626	1.26763	0.149134	8.49994	1.89683e-17	3.44207e-16
ENSG00000119711	ALDH6A1	1451.3	-1.41656	0.166774	-8.49386	1.99891e-17	3.61483e-16
ENSG00000147251	DOCK11	208.025	1.41544	0.166791	8.4863	2.13326e-17	3.84736e-16
ENSG00000134986	NREP	390.488	1.49592	0.176358	8.48226	2.20862e-17	3.97254e-16
ENSG00000140254	DUOXA1	5005.86	-1.65099	0.195064	-8.46382	2.58749e-17	4.62904e-16
ENSG00000053747	LAMA3	17528.2	1.72251	0.203549	8.46237	2.61988e-17	4.68071e-16
ENSG00000096433	ITPR3	18157.9	1.34612	0.159091	8.46133	2.64334e-17	4.71632e-16
ENSG00000178922	HYI	789.365	1.31899	0.155939	8.45834	2.71212e-17	4.82661e-16
ENSG00000164684	ZNF704	290.133	1.38669	0.163944	8.45833	2.71239e-17	4.82661e-16
ENSG00000030419	IKZF2	272.226	-1.86895	0.221197	-8.44923	2.93218e-17	5.20385e-16
ENSG00000130584	ZBTB46	121.751	1.10681	0.131049	8.44575	3.02106e-17	5.35447e-16
ENSG00000100196	KDELR3	429.171	1.13709	0.134648	8.44494	3.04213e-17	5.38466e-16
ENSG00000092445	TYRO3	440.871	1.05824	0.125509	8.43159	3.41003e-17	6.01987e-16
ENSG00000166833	NAV2	2716.25	1.48411	0.176138	8.42584	3.58182e-17	6.31478e-16
ENSG00000128805	ARHGAP22	185.215	1.99803	0.237407	8.41603	3.89448e-17	6.84793e-16
ENSG00000228314	CYP4F29P	81.6588	-2.32412	0.277078	-8.38798	4.94549e-17	8.62778e-16
ENSG00000198130	HIBCH	683.627	-1.01904	0.121502	-8.38701	4.98644e-17	8.67653e-16
ENSG00000254726	MEX3A	92.7972	1.48736	0.177474	8.3807	5.26158e-17	9.14336e-16
ENSG00000197122	SRC	2312.12	1.10472	0.132008	8.36854	5.83376e-17	1.00982e-15
ENSG00000258376		49.2202	1.99367	0.238286	8.36671	5.92474e-17	1.02292e-15
ENSG00000273344	PAXIP1-DT	134.695	-1.1586	0.138668	-8.35521	6.53159e-17	1.12478e-15
ENSG00000114115	RBP1	131.91	2.41047	0.289641	8.32228	8.62859e-17	1.47715e-15
ENSG00000130635	COL5A1	1713.29	3.36897	0.404817	8.32222	8.63311e-17	1.47715e-15
ENSG00000099812	MISP	1898.79	1.22935	0.147924	8.31067	9.51616e-17	1.62292e-15
ENSG00000214708	LOC105371730	67.5301	-2.06198	0.248503	-8.29763	1.06211e-16	1.80342e-15
ENSG00000189007	ADAT2	125.18	-1.23663	0.149043	-8.29715	1.06639e-16	1.80839e-15
ENSG00000106070	GRB10	2007.78	1.36739	0.164875	8.29353	1.09936e-16	1.86193e-15
ENSG00000142227	EMP3	348.522	1.64035	0.19792	8.28793	1.15233e-16	1.94918e-15
ENSG00000137821	LRRC49	91.7253	1.5253	0.184166	8.28217	1.20955e-16	2.04079e-15
ENSG00000277147	LINC00869	111.824	1.10064	0.132954	8.2784	1.24845e-16	2.10112e-15
ENSG00000166997	CNPY4	142.931	1.67298	0.202137	8.27646	1.26891e-16	2.13286e-15
ENSG00000229647	MYOSLID	82.6885	2.48735	0.300624	8.27396	1.2958e-16	2.16985e-15
ENSG00000197927	NBEAP2	54.683	1.51421	0.18343	8.25496	1.51947e-16	2.52539e-15
ENSG00000133106	EPSTI1	231.087	1.71836	0.208439	8.24395	1.66614e-16	2.76228e-15
ENSG00000196782	MAML3	213.16	-1.05587	0.128155	-8.23906	1.73569e-16	2.87401e-15
ENSG00000133069	TMCC2	87.1314	2.79506	0.339464	8.23375	1.81446e-16	3.00071e-15
ENSG00000196177	ACADSB	2205.02	-1.72926	0.210324	-8.22189	2.00323e-16	3.30063e-15
ENSG00000117016	RIMS3	118.356	1.38745	0.168824	8.21831	2.06383e-16	3.39211e-15
ENSG00000253313	C1orf210	344.422	-1.14054	0.138799	-8.21722	2.08271e-16	3.41892e-15
ENSG00000123643	SLC36A1	234.154	1.09884	0.133776	8.21404	2.13873e-16	3.50227e-15
ENSG00000131069	ACSS2	5091.46	-1.57182	0.19144	-8.2105	2.20264e-16	3.6025e-15
ENSG00000276547	PCDHGB5	60.5824	1.54819	0.188577	8.20986	2.21442e-16	3.61734e-15
ENSG00000101333	PLCB4	239.64	1.90479	0.23209	8.20712	2.26565e-16	3.69199e-15
ENSG00000175505	CLCF1	232.837	1.13296	0.138108	8.20344	2.33598e-16	3.7927e-15
ENSG00000204262	COL5A2	809.568	2.41801	0.294793	8.2024	2.35641e-16	3.82122e-15
ENSG00000102174	PHEX	176.023	-2.40435	0.293674	-8.18713	2.6752e-16	4.32766e-15
ENSG00000049089	COL9A2	186.902	1.47818	0.180578	8.18583	2.70438e-16	4.36429e-15
ENSG00000054277	OPN3	339.901	1.04784	0.128108	8.1793	2.85488e-16	4.57948e-15
ENSG00000254682		95.6555	-1.24219	0.151893	-8.17805	2.88469e-16	4.62173e-15
ENSG00000137573	SULF1	494.053	2.42237	0.296287	8.17575	2.94041e-16	4.69972e-15
ENSG00000151693	ASAP2	1640.57	1.32309	0.161984	8.16804	3.13447e-16	4.99197e-15
ENSG00000100078	PLA2G3	229.137	-2.29509	0.281032	-8.16665	3.17062e-16	5.04351e-15
ENSG00000198963	RORB	423.015	-1.46064	0.179032	-8.15858	3.38994e-16	5.37317e-15
ENSG00000125266	EFNB2	2321.06	1.14097	0.139848	8.15863	3.38838e-16	5.37317e-15
ENSG00000158966	CACHD1	443.87	1.01822	0.124813	8.15796	3.40736e-16	5.39437e-15
ENSG00000050344	NFE2L3	281.45	1.16943	0.143434	8.15313	3.54638e-16	5.60782e-15
ENSG00000145247	OCIAD2	2469.28	1.02709	0.126023	8.15003	3.63845e-16	5.7466e-15
ENSG00000107968	MAP3K8	179.461	1.10568	0.135672	8.14969	3.64861e-16	5.75583e-15
ENSG00000160293	VAV2	2090.85	1.20143	0.147568	8.14154	3.90289e-16	6.14244e-15
ENSG00000136205	TNS3	2506.83	1.00049	0.122891	8.14132	3.90977e-16	6.14602e-15
ENSG00000115363	EVA1A	281.046	1.34964	0.16585	8.13773	4.02753e-16	6.31626e-15
ENSG00000196220	SRGAP3	794.638	-1.90175	0.233925	-8.12973	4.3023e-16	6.73926e-15
ENSG00000230373	GOLGA6L17P	51.6066	1.30071	0.160034	8.12769	4.37535e-16	6.84565e-15
ENSG00000143322	ABL2	2104.91	1.07234	0.132188	8.11223	4.96996e-16	7.73066e-15
ENSG00000081059	TCF7	137.709	2.58924	0.319424	8.10596	5.23323e-16	8.11181e-15
ENSG00000217801	LOC100288175	58.0534	1.41195	0.17425	8.10299	5.36226e-16	8.30218e-15
ENSG00000164488	DACT2	65.211	1.78093	0.220209	8.08747	6.09165e-16	9.36626e-15
ENSG00000174669	SLC29A2	762.634	-1.14046	0.141049	-8.08558	6.18694e-16	9.50184e-15
ENSG00000133710	SPINK5	391.655	-2.14011	0.264781	-8.08255	6.34253e-16	9.72958e-15
ENSG00000176153	GPX2	543.522	-2.72481	0.337317	-8.07789	6.58945e-16	1.00968e-14
ENSG00000183607	GKN2	240.136	-2.62077	0.324447	-8.07765	6.60259e-16	1.01053e-14
ENSG00000158715	SLC45A3	88.2072	1.45111	0.17984	8.06891	7.09259e-16	1.08428e-14
ENSG00000213859	KCTD11	782.309	1.63524	0.202742	8.06563	7.28615e-16	1.1126e-14
ENSG00000176485	PLAAT3	2859.3	-1.28396	0.159334	-8.05827	7.73823e-16	1.17759e-14
ENSG00000118922	KLF12	315.66	1.09642	0.136278	8.04552	8.58779e-16	1.3039e-14
ENSG00000213694	S1PR3	217.8	1.87648	0.233586	8.03337	9.4828e-16	1.43327e-14
ENSG00000183655	KLHL25	176.483	1.27874	0.159404	8.022	1.04035e-15	1.57065e-14
ENSG00000106683	LIMK1	1565.29	1.19252	0.148738	8.0176	1.07831e-15	1.62428e-14
ENSG00000101412	E2F1	210.541	-1.57279	0.196192	-8.01659	1.08724e-15	1.63588e-14
ENSG00000136542	GALNT5	3582.9	-1.29416	0.161674	-8.00471	1.19746e-15	1.79766e-14
ENSG00000236609	ZNF853	90.2625	1.35624	0.169524	8.0003	1.24116e-15	1.85701e-14
ENSG00000170439	METTL7B	133.728	-2.33977	0.292827	-7.99028	1.34634e-15	2.00539e-14
ENSG00000113273	ARSB	160.38	1.29261	0.161942	7.98189	1.44108e-15	2.1441e-14
ENSG00000138162	TACC2	14812.8	-1.56574	0.196414	-7.97164	1.56582e-15	2.32453e-14
ENSG00000198053	SIRPA	701.33	2.10168	0.264324	7.95115	1.84795e-15	2.73726e-14
ENSG00000134398	ERN2	102.639	-2.04226	0.256939	-7.94842	1.88912e-15	2.79206e-14
ENSG00000064205	CCN5	165.304	2.93662	0.36963	7.94475	1.94579e-15	2.87263e-14
ENSG00000198729	PPP1R14C	1436.02	1.40682	0.177457	7.92766	2.23313e-15	3.28231e-14
ENSG00000163406	SLC15A2	933.032	-1.9144	0.242116	-7.90693	2.63821e-15	3.84804e-14
ENSG00000041353	RAB27B	3791.9	-1.43476	0.181491	-7.9054	2.67084e-15	3.88714e-14
ENSG00000049283	EPN3	200.808	-1.86347	0.235754	-7.90432	2.69398e-15	3.91655e-14
ENSG00000243649	CFB	471.342	1.62989	0.206282	7.90125	2.76114e-15	4.00981e-14
ENSG00000232442	MHENCR	56.7057	-1.21887	0.154339	-7.89736	2.84875e-15	4.12806e-14
ENSG00000185070	FLRT2	305.467	2.83918	0.359552	7.89642	2.87028e-15	4.15474e-14
ENSG00000185567	AHNAK2	8194.89	1.45814	0.184693	7.89494	2.90459e-15	4.19985e-14
ENSG00000141480	ARRB2	594.579	-1.18887	0.150658	-7.89116	2.99402e-15	4.32449e-14
ENSG00000197165	SULT1A2	197.263	-1.50444	0.19112	-7.87173	3.49778e-15	5.03032e-14
ENSG00000175121	WFDC5	78.3044	-2.58894	0.328986	-7.86944	3.56223e-15	5.11198e-14
ENSG00000123240	OPTN	3705.68	1.06058	0.134802	7.86771	3.61193e-15	5.17774e-14
ENSG00000165891	E2F7	306.488	2.34596	0.298192	7.8673	3.62363e-15	5.18895e-14
ENSG00000173546	CSPG4	352.908	2.31343	0.294323	7.86017	3.83628e-15	5.48168e-14
ENSG00000169679	BUB1	490.7	-1.25736	0.160078	-7.85468	4.00798e-15	5.7148e-14
ENSG00000128567	PODXL	357.564	1.28641	0.163781	7.8545	4.01368e-15	5.71682e-14
ENSG00000269609	C10orf95-AS1	163.073	-1.27465	0.162505	-7.84371	4.37414e-15	6.20375e-14
ENSG00000154134	ROBO3	245.728	1.15284	0.146981	7.84345	4.3833e-15	6.21013e-14
ENSG00000064787	BCAS1	117.689	-2.46912	0.314851	-7.8422	4.42724e-15	6.26574e-14
ENSG00000236393	LOC101927476	126.469	-2.17914	0.27805	-7.83723	4.60593e-15	6.50484e-14
ENSG00000171617	ENC1	545.057	1.79436	0.228951	7.83731	4.60317e-15	6.50484e-14
ENSG00000164520	RAET1E	92.7532	-2.92665	0.373816	-7.82913	4.91268e-15	6.89428e-14
ENSG00000198807	PAX9	316.318	-1.59568	0.20384	-7.82807	4.95411e-15	6.94512e-14
ENSG00000125850	OVOL2	203.265	-1.02733	0.131326	-7.82271	5.16988e-15	7.21728e-14
ENSG00000158321	AUTS2	980.223	1.12851	0.144339	7.81849	5.3461e-15	7.44771e-14
ENSG00000151729	SLC25A4	1650.76	-1.06732	0.136582	-7.81451	5.51755e-15	7.67854e-14
ENSG00000110328	GALNT18	853.08	1.03472	0.132429	7.81339	5.56713e-15	7.73948e-14
ENSG00000134531	EMP1	4879.29	-1.05304	0.134851	-7.80892	5.76811e-15	7.99389e-14
ENSG00000235257	ITGA9-AS1	44.8213	-1.30276	0.167075	-7.79745	6.31701e-15	8.70939e-14
ENSG00000170214	ADRA1B	76.4512	1.60617	0.206159	7.79095	6.65047e-15	9.15967e-14
ENSG00000139433	GLTP	2161.05	-1.00739	0.129326	-7.78957	6.72395e-15	9.25132e-14
ENSG00000069011	PITX1	1045.9	-2.51356	0.322919	-7.78386	7.0345e-15	9.65869e-14
ENSG00000169302	STK32A	525.109	1.5373	0.197574	7.78088	7.20241e-15	9.86893e-14
ENSG00000123689	G0S2	2527.56	2.22915	0.286522	7.78002	7.25102e-15	9.92535e-14
ENSG00000130508	PXDN	1169.51	1.96758	0.252956	7.77835	7.34754e-15	1.00369e-13
ENSG00000263006	ROCK1P1	56.5112	1.35682	0.17449	7.77595	7.48821e-15	1.02186e-13
ENSG00000122870	BICC1	150.622	2.68238	0.345543	7.7628	8.30743e-15	1.13134e-13
ENSG00000184371	CSF1	914.275	1.32206	0.170346	7.76102	8.42523e-15	1.14621e-13
ENSG00000169710	FASN	48646.3	-1.57533	0.203024	-7.75935	8.53682e-15	1.15903e-13
ENSG00000119042	SATB2	126.992	1.01291	0.130544	7.7592	8.54668e-15	1.15919e-13
ENSG00000175567	UCP2	893.316	-1.42447	0.183669	-7.75559	8.79306e-15	1.19018e-13
ENSG00000152377	SPOCK1	493.799	3.08677	0.398693	7.74224	9.76822e-15	1.3195e-13
ENSG00000130164	LDLR	13554.3	-1.06829	0.138299	-7.72454	1.12256e-14	1.50873e-13
ENSG00000197641	SERPINB13	420.682	-2.96186	0.383675	-7.71972	1.16583e-14	1.56216e-13
ENSG00000177096	PHETA2	207.844	1.10524	0.143354	7.70985	1.25969e-14	1.6795e-13
ENSG00000175040	CHST2	217.5	1.82349	0.236557	7.70845	1.27358e-14	1.69633e-13
ENSG00000167759	KLK13	217.781	-2.9543	0.383407	-7.7054	1.30429e-14	1.73551e-13
ENSG00000171992	SYNPO	5235.88	1.16311	0.150975	7.70401	1.31863e-14	1.75284e-13
ENSG00000196562	SULF2	263.602	2.03598	0.264354	7.7017	1.34263e-14	1.78296e-13
ENSG00000166592	RRAD	1696.48	1.64744	0.214024	7.69749	1.38769e-14	1.83731e-13
ENSG00000128510	CPA4	139.107	-3.13361	0.407253	-7.6945	1.42052e-14	1.87519e-13
ENSG00000243566	UPK3B	295.995	-3.06091	0.397828	-7.69407	1.42525e-14	1.87824e-13
ENSG00000135374	ELF5	85.0272	-2.28379	0.297104	-7.68685	1.50799e-14	1.98478e-13
ENSG00000121207	LRAT	169.284	-1.39786	0.181897	-7.68491	1.53108e-14	2.01318e-13
ENSG00000111490	TBC1D30	166.725	-1.14586	0.149271	-7.67641	1.63606e-14	2.14277e-13
ENSG00000173083	HPSE	154.654	-1.58545	0.206541	-7.67618	1.63907e-14	2.14461e-13
ENSG00000130234	ACE2	98.7516	-1.24596	0.162631	-7.66129	1.84074e-14	2.40377e-13
ENSG00000124713	GNMT	61.3549	-2.32224	0.303817	-7.64355	2.11311e-14	2.74602e-13
ENSG00000091592	NLRP1	1121.95	1.81776	0.238449	7.62325	2.47374e-14	3.19289e-13
ENSG00000155465	SLC7A7	92.5351	1.40144	0.183995	7.61671	2.60216e-14	3.34894e-13
ENSG00000230439		63.4489	-2.51407	0.330366	-7.60995	2.74207e-14	3.51543e-13
ENSG00000171462	DLK2	139.038	-2.79867	0.368037	-7.60433	2.86394e-14	3.66816e-13
ENSG00000132718	SYT11	470.459	1.591	0.209483	7.5949	3.08027e-14	3.93014e-13
ENSG00000146477	SLC22A3	2125.52	1.30009	0.171364	7.58673	3.28089e-14	4.18212e-13
ENSG00000123384	LRP1	4893.8	1.19084	0.157169	7.57685	3.5405e-14	4.50444e-13
ENSG00000148677	ANKRD1	7098.7	2.46821	0.326	7.57119	3.69828e-14	4.70069e-13
ENSG00000154188	ANGPT1	100.256	-2.2148	0.292681	-7.56728	3.8111e-14	4.83488e-13
ENSG00000131016	AKAP12	1134.73	2.46766	0.326558	7.55656	4.13854e-14	5.23039e-13
ENSG00000169469	SPRR1B	974.489	-2.44729	0.324609	-7.5392	4.7285e-14	5.95345e-13
ENSG00000111249	CUX2	810.356	2.00684	0.266747	7.52337	5.33823e-14	6.70216e-13
ENSG00000181019	NQO1	5472.43	-1.14039	0.151594	-7.52266	5.36713e-14	6.73212e-13
ENSG00000172201	ID4	905.917	-1.21825	0.161953	-7.52226	5.38371e-14	6.7406e-13
ENSG00000011201	ANOS1	929.585	1.25477	0.166807	7.52225	5.38399e-14	6.7406e-13
ENSG00000171488	LRRC8C	530.946	1.82125	0.242353	7.51485	5.69761e-14	7.10657e-13
ENSG00000039523	RIPOR1	386.771	1.22531	0.163072	7.51393	5.73779e-14	7.15001e-13
ENSG00000144369	FAM171B	57.6628	1.37192	0.182839	7.50344	6.21658e-14	7.7322e-13
ENSG00000068078	FGFR3	1941.24	-2.56995	0.343194	-7.48834	6.97517e-14	8.65959e-13
ENSG00000125968	ID1	3675.35	-1.48243	0.198082	-7.48391	7.21443e-14	8.94e-13
ENSG00000100379	KCTD17	220.908	1.03681	0.138539	7.48392	7.21385e-14	8.94e-13
ENSG00000271447	MMP28	1461.04	-1.29391	0.172953	-7.4813	7.35889e-14	9.10211e-13
ENSG00000164611	PTTG1	599.351	-1.10609	0.148043	-7.47143	7.93291e-14	9.79395e-13
ENSG00000214944	ARHGEF28	856.866	1.22896	0.164498	7.47101	7.95837e-14	9.8163e-13
ENSG00000121552	CSTA	1187.94	-2.35884	0.315966	-7.46551	8.29791e-14	1.02162e-12
ENSG00000196344	ADH7	395.183	-2.98761	0.400583	-7.45814	8.77525e-14	1.07642e-12
ENSG00000177409	SAMD9L	254.495	1.48903	0.199666	7.45763	8.8093e-14	1.0796e-12
ENSG00000157350	ST3GAL2	251.483	1.10764	0.148567	7.45546	8.95564e-14	1.09653e-12
ENSG00000153071	DAB2	552.722	1.39099	0.186668	7.45167	9.21632e-14	1.12742e-12
ENSG00000235194	PPP1R3E	95.8461	-1.0478	0.140626	-7.45094	9.26781e-14	1.13164e-12
ENSG00000176225	RTTN	418.183	1.57729	0.212031	7.43897	1.0147e-13	1.23223e-12
ENSG00000108691	CCL2	140.89	3.06207	0.411704	7.43757	1.02555e-13	1.24315e-12
ENSG00000196189	SEMA4A	781.689	-1.08275	0.145741	-7.42931	1.09165e-13	1.32207e-12
ENSG00000170537	TMC7	209.896	1.22429	0.165368	7.40346	1.3268e-13	1.59263e-12
ENSG00000267607		78.1049	1.67925	0.227426	7.38371	1.53934e-13	1.83757e-12
ENSG00000099864	PALM	112.314	2.37158	0.32127	7.38189	1.56061e-13	1.86129e-12
ENSG00000247626	MARS2	261.582	-1.3475	0.182691	-7.37583	1.63324e-13	1.94271e-12
ENSG00000122641	INHBA	790.969	3.01773	0.409507	7.36918	1.71686e-13	2.03854e-12
ENSG00000150630	VEGFC	144.56	1.87897	0.255314	7.35944	1.84678e-13	2.18697e-12
ENSG00000172382	PRSS27	118.431	-1.54086	0.209619	-7.35078	1.97055e-13	2.32529e-12
ENSG00000129451	KLK10	1588.38	-2.47903	0.337913	-7.33628	2.19606e-13	2.57545e-12
ENSG00000107551	RASSF4	1004.2	1.01427	0.138303	7.33364	2.23984e-13	2.62219e-12
ENSG00000153446	C16orf89	482.469	-2.10408	0.287196	-7.32627	2.36651e-13	2.76079e-12
ENSG00000259803	SLC22A31	1847.65	-1.3862	0.189248	-7.32479	2.39269e-13	2.7889e-12
ENSG00000236039	LINC02889	53.061	-1.9441	0.265656	-7.31809	2.51521e-13	2.91642e-12
ENSG00000110628	SLC22A18	795.39	-1.25247	0.171563	-7.30032	2.87094e-13	3.32025e-12
ENSG00000125144	MT1G	256.302	-2.29808	0.314877	-7.29834	2.91345e-13	3.36648e-12
ENSG00000188906	LRRK2	6823.46	-2.32769	0.319011	-7.29657	2.95193e-13	3.408e-12
ENSG00000107201	DDX58	319.959	1.43283	0.196599	7.2881	3.14365e-13	3.62228e-12
ENSG00000110031	LPXN	187.143	1.69676	0.233064	7.28021	3.33305e-13	3.83474e-12
ENSG00000161638	ITGA5	2405.63	1.84841	0.254113	7.27399	3.49015e-13	4.01202e-12
ENSG00000211445	GPX3	5008.21	-1.01491	0.139592	-7.27057	3.5798e-13	4.108e-12
ENSG00000159110	IFNAR2	447.639	1.06604	0.146647	7.26944	3.60984e-13	4.1358e-12
ENSG00000087494	PTHLH	399.298	3.00398	0.413238	7.26937	3.61171e-13	4.1358e-12
ENSG00000149948	HMGA2	556.723	2.40376	0.331007	7.26195	3.81549e-13	4.35599e-12
ENSG00000129946	SHC2	146.025	1.80893	0.249209	7.25866	3.90932e-13	4.45929e-12
ENSG00000182749	PAQR7	2853.73	-1.38028	0.190161	-7.25845	3.91542e-13	4.46244e-12
ENSG00000105290	APLP1	115.386	1.40392	0.19362	7.25087	4.14111e-13	4.7036e-12
ENSG00000151692	RNF144A	134.74	1.0132	0.139894	7.24267	4.39939e-13	4.98847e-12
ENSG00000140443	IGF1R	1819.51	1.10721	0.153142	7.23	4.82991e-13	5.46734e-12
ENSG00000163053	SLC16A14	219.15	-1.32078	0.183002	-7.21731	5.30253e-13	5.98204e-12
ENSG00000101194	SLC17A9	309.403	1.01662	0.141038	7.20811	5.67335e-13	6.38419e-12
ENSG00000198585	NUDT16	4977.57	-1.22717	0.170348	-7.2039	5.85145e-13	6.57906e-12
ENSG00000204323	SMIM5	46.0337	-1.7843	0.247902	-7.19762	6.12708e-13	6.85432e-12
ENSG00000107537	PHYH	1128.68	-1.00756	0.13999	-7.19736	6.13873e-13	6.8616e-12
ENSG00000026508	CD44	10965.9	1.11779	0.155366	7.19461	6.26414e-13	6.99007e-12
ENSG00000134769	DTNA	156.286	1.44624	0.201051	7.19341	6.31948e-13	7.04593e-12
ENSG00000272821		117.788	1.41463	0.19675	7.19002	6.47838e-13	7.21707e-12
ENSG00000169299	PGM2	1087.74	-1.14557	0.159486	-7.18289	6.82531e-13	7.56566e-12
ENSG00000197956	S100A6	33994.8	-1.15066	0.160362	-7.17536	7.21154e-13	7.98053e-12
ENSG00000014257	ACP3	81.1466	-1.72998	0.241114	-7.17496	7.23283e-13	7.99084e-12
ENSG00000196730	DAPK1	1676.32	-1.025	0.142933	-7.17118	7.43558e-13	8.18773e-12
ENSG00000105270	CLIP3	109.884	1.66685	0.232479	7.1699	7.50552e-13	8.25113e-12
ENSG00000076706	MCAM	1427.57	1.5424	0.215449	7.15898	8.12813e-13	8.90625e-12
ENSG00000131771	PPP1R1B	234.412	-1.75395	0.245087	-7.15643	8.28053e-13	9.06578e-12
ENSG00000109790	KLHL5	2552.59	1.06421	0.148763	7.15372	8.4457e-13	9.23147e-12
ENSG00000143369	ECM1	1106.95	-2.05378	0.287393	-7.14623	8.91946e-13	9.71748e-12
ENSG00000164266	SPINK1	282.757	2.5108	0.35142	7.14472	9.01768e-13	9.81647e-12
ENSG00000174564	IL20RB	1371.85	-2.60837	0.365153	-7.14322	9.11707e-13	9.9085e-12
ENSG00000107864	CPEB3	211.906	-1.0662	0.149259	-7.14326	9.11461e-13	9.9085e-12
ENSG00000170899	GSTA4	1301.4	-1.25452	0.175866	-7.13338	9.79316e-13	1.06087e-11
ENSG00000116741	RGS2	319.25	-1.50117	0.210479	-7.13217	9.87999e-13	1.06941e-11
ENSG00000088002	SULT2B1	137.236	-1.67522	0.235299	-7.11954	1.08287e-12	1.16455e-11
ENSG00000179862	CITED4	287.181	1.74831	0.245584	7.11898	1.08727e-12	1.16833e-11
ENSG00000102760	RGCC	333.316	-1.73428	0.2437	-7.11643	1.1076e-12	1.18922e-11
ENSG00000170425	ADORA2B	265.558	-1.24654	0.175318	-7.11014	1.15924e-12	1.24167e-11
ENSG00000137338	PGBD1	148.334	1.16937	0.164474	7.10976	1.16243e-12	1.24309e-11
ENSG00000188549	CCDC9B	771.235	1.27551	0.179419	7.1091	1.16801e-12	1.24805e-11
ENSG00000119866	BCL11A	59.4901	1.49746	0.210801	7.10366	1.21497e-12	1.29616e-11
ENSG00000258545	RHOXF1-AS1	60.8447	-2.20574	0.310782	-7.09738	1.27145e-12	1.34994e-11
ENSG00000178852	EFCAB13	59.7704	1.37911	0.194438	7.09279	1.3144e-12	1.39443e-11
ENSG00000012223	LTF	368.776	3.537	0.498735	7.09196	1.3223e-12	1.40059e-11
ENSG00000087253	LPCAT2	552.066	1.04056	0.146889	7.08399	1.40065e-12	1.47888e-11
ENSG00000136867	SLC31A2	55.0768	1.16136	0.164198	7.07289	1.51739e-12	1.59709e-11
ENSG00000122547	EEPD1	92.624	1.38921	0.196423	7.07253	1.52129e-12	1.59993e-11
ENSG00000112559	MDFI	694.566	1.65611	0.234332	7.06734	1.57926e-12	1.65829e-11
ENSG00000132746	ALDH3B2	119.866	-1.8418	0.260911	-7.05912	1.67564e-12	1.75123e-11
ENSG00000175445	LPL	867.409	-2.08778	0.295857	-7.05672	1.70474e-12	1.78024e-11
ENSG00000127249	ATP13A4	2378.13	-1.23543	0.175076	-7.05655	1.70682e-12	1.78102e-11
ENSG00000238266	LINC00707	78.8438	-2.21203	0.31373	-7.05075	1.77961e-12	1.85262e-11
ENSG00000198157	HMGN5	226.452	-1.11571	0.158283	-7.04882	1.80446e-12	1.87703e-11
ENSG00000078081	LAMP3	4059.55	-1.56011	0.221573	-7.04105	1.90792e-12	1.97849e-11
ENSG00000159199	ATP5MC1	600.752	-1.00276	0.142423	-7.04072	1.91248e-12	1.98167e-11
ENSG00000172366	MCRIP2	630.668	-1.04296	0.148224	-7.03638	1.97303e-12	2.04283e-11
ENSG00000100994	PYGB	16385.2	-1.04446	0.148457	-7.03543	1.98654e-12	2.05522e-11
ENSG00000120053	GOT1	2560.02	-1.27954	0.182132	-7.02537	2.13503e-12	2.20372e-11
ENSG00000162552	WNT4	300.788	-2.11315	0.300838	-7.02422	2.15267e-12	2.22021e-11
ENSG00000115526	CHST10	111.389	1.18466	0.168887	7.01449	2.30785e-12	2.37659e-11
ENSG00000146232	NFKBIE	515.456	1.06661	0.152186	7.0086	2.40719e-12	2.47563e-11
ENSG00000223960	CHROMR	74.6168	1.07159	0.152904	7.00826	2.41298e-12	2.47911e-11
ENSG00000106665	CLIP2	422.851	1.64527	0.234777	7.00779	2.42104e-12	2.48547e-11
ENSG00000162636	FAM102B	113.163	1.10908	0.158455	6.99932	2.57216e-12	2.63051e-11
ENSG00000049323	LTBP1	1054.16	1.98361	0.283412	6.99902	2.57756e-12	2.63401e-11
ENSG00000174705	SH3PXD2B	958.015	1.21979	0.174442	6.99255	2.69926e-12	2.75416e-11
ENSG00000163975	MELTF	1106.36	1.13319	0.162079	6.9916	2.71765e-12	2.76657e-11
ENSG00000243056	EIF4EBP3	114.107	-1.05985	0.151657	-6.98842	2.77996e-12	2.82354e-11
ENSG00000177494	ZBED2	196.189	2.75266	0.393917	6.98793	2.78975e-12	2.83133e-11
ENSG00000163492	CCDC141	332.388	-2.13332	0.305804	-6.97611	3.03472e-12	3.07061e-11
ENSG00000105649	RAB3A	62.7843	-1.50228	0.215548	-6.96958	3.17897e-12	3.20926e-11
ENSG00000166816	LDHD	164	-1.31062	0.188046	-6.96967	3.17675e-12	3.20926e-11
ENSG00000256235	SMIM3	221.132	1.00652	0.144528	6.96418	3.30333e-12	3.32978e-11
ENSG00000074181	NOTCH3	2289.57	1.17518	0.168793	6.96228	3.34816e-12	3.36734e-11
ENSG00000163577	EIF5A2	127.15	1.299	0.186682	6.95839	3.4418e-12	3.4563e-11
ENSG00000152952	PLOD2	3217.91	1.37202	0.197267	6.95518	3.52121e-12	3.52809e-11
ENSG00000179820	MYADM	2579.36	1.22546	0.176328	6.94988	3.65602e-12	3.66041e-11
ENSG00000047936	ROS1	5024.49	1.49016	0.214742	6.93928	3.94107e-12	3.93106e-11
ENSG00000274605	PCCA-DT	88.6909	-1.69806	0.24472	-6.9388	3.95432e-12	3.94132e-11
ENSG00000149256	TENM4	127.719	1.39194	0.200818	6.93132	4.16933e-12	4.13709e-11
ENSG00000163220	S100A9	1807.84	-2.45978	0.355496	-6.9193	4.53872e-12	4.49027e-11
ENSG00000176945	MUC20	712.325	-1.72808	0.249808	-6.9176	4.59344e-12	4.53768e-11
ENSG00000182871	COL18A1	483.963	1.6376	0.236765	6.91657	4.62698e-12	4.56406e-11
ENSG00000017483	SLC38A5	1705.75	1.64117	0.237372	6.91392	4.7143e-12	4.64332e-11
ENSG00000198853	RUSC2	1131.49	1.01177	0.146366	6.9126	4.75835e-12	4.68326e-11
ENSG00000168386	FILIP1L	1142.79	1.18348	0.171607	6.89646	5.33156e-12	5.20901e-11
ENSG00000166803	PCLAF	134.555	-1.50747	0.21868	-6.89349	5.44382e-12	5.3109e-11
ENSG00000178947	SMIM10L2A	693.523	-1.14991	0.166947	-6.88784	5.66442e-12	5.51403e-11
ENSG00000135925	WNT10A	234.609	-3.37216	0.489834	-6.8843	5.80741e-12	5.64499e-11
ENSG00000168268	NT5DC2	1986.12	1.2868	0.186937	6.88359	5.83617e-12	5.66474e-11
ENSG00000231574	LINC02015	135.58	1.71041	0.248846	6.87338	6.26983e-12	6.07236e-11
ENSG00000176387	HSD11B2	442.886	-1.86079	0.271073	-6.86453	6.67112e-12	6.44698e-11
ENSG00000136068	FLNB	22987.5	1.20432	0.175823	6.84963	7.40422e-12	7.12964e-11
ENSG00000084636	COL16A1	1156.68	1.59104	0.232755	6.83568	8.1619e-12	7.8366e-11
ENSG00000138449	SLC40A1	3068.74	-1.63729	0.23955	-6.83485	8.2091e-12	7.87625e-11
ENSG00000179715	PCED1B	131.217	1.46791	0.214877	6.83139	8.40948e-12	8.05115e-11
ENSG00000122861	PLAU	5527.76	2.5816	0.377913	6.8312	8.42095e-12	8.05634e-11
ENSG00000121903	ZSCAN20	53.6478	1.01892	0.149388	6.82065	9.06291e-12	8.62107e-11
ENSG00000257084	MIR200CHG	77.2373	-1.41116	0.206975	-6.81803	9.23001e-12	8.77377e-11
ENSG00000185215	TNFAIP2	931.24	1.62567	0.238463	6.81727	9.27892e-12	8.80771e-11
ENSG00000114812	VIPR1	2628.51	-1.13663	0.166746	-6.81656	9.3244e-12	8.84459e-11
ENSG00000186493	C5orf38	533.671	-1.10647	0.16241	-6.81283	9.57e-12	9.05824e-11
ENSG00000168350	DEGS2	55.9012	-1.69618	0.249108	-6.80902	9.8265e-12	9.28785e-11
ENSG00000152642	GPD1L	1239.09	-1.05371	0.154833	-6.80545	1.00737e-11	9.50129e-11
ENSG00000076003	MCM6	811.502	-1.01869	0.149825	-6.79921	1.05191e-11	9.90043e-11
ENSG00000012779	ALOX5	141.17	1.40579	0.206871	6.79547	1.0796e-11	1.01325e-10
ENSG00000143416	SELENBP1	1439.11	-1.75146	0.258059	-6.78707	1.14431e-11	1.06906e-10
ENSG00000163864	NMNAT3	59.7017	-1.10645	0.163025	-6.78703	1.14468e-11	1.06906e-10
ENSG00000013810	TACC3	611.528	-1.37694	0.202919	-6.78564	1.15571e-11	1.07861e-10
ENSG00000120318	ARAP3	566.182	1.1615	0.171207	6.78416	1.16763e-11	1.08897e-10
ENSG00000099840	IZUMO4	51.0695	-1.72761	0.254774	-6.78094	1.19394e-11	1.11118e-10
ENSG00000144218	AFF3	645.771	-1.84263	0.271971	-6.77508	1.2434e-11	1.1564e-10
ENSG00000122786	CALD1	4238.92	1.53676	0.227246	6.76256	1.35575e-11	1.25826e-10
ENSG00000121380	BCL2L14	59.2878	-1.23677	0.182937	-6.7606	1.37419e-11	1.27449e-10
ENSG00000018236	CNTN1	467.991	-1.5133	0.224021	-6.75516	1.42676e-11	1.32141e-10
ENSG00000072041	SLC6A15	157.44	1.97394	0.292594	6.74636	1.51601e-11	1.39921e-10
ENSG00000118263	KLF7	1408.25	1.57598	0.233762	6.74179	1.56444e-11	1.44192e-10
ENSG00000213903	LTB4R	389.226	-1.59768	0.237014	-6.74089	1.57421e-11	1.44992e-10
ENSG00000149922	TBX6	57.8821	-1.06082	0.157443	-6.73781	1.60794e-11	1.47895e-10
ENSG00000143382	ADAMTSL4	686.293	-1.48752	0.221139	-6.72662	1.73648e-11	1.59279e-10
ENSG00000108960	MMD	257.421	1.26267	0.188128	6.71175	1.92302e-11	1.74599e-10
ENSG00000111817	DSE	1299.19	1.2264	0.182839	6.70752	1.97955e-11	1.79112e-10
ENSG00000170153	RNF150	335.122	-1.32375	0.197476	-6.70332	2.03736e-11	1.83969e-10
ENSG00000138685	FGF2	440.744	1.70029	0.253733	6.7011	2.0686e-11	1.86538e-10
ENSG00000183196	CHST6	73.3999	-1.83586	0.273995	-6.70035	2.07922e-11	1.87368e-10
ENSG00000123892	RAB38	765.086	-1.06492	0.159189	-6.68969	2.23645e-11	2.00724e-10
ENSG00000124813	RUNX2	210.368	1.64959	0.246607	6.68913	2.24494e-11	2.0135e-10
ENSG00000132359	RAP1GAP2	460.446	1.23167	0.184252	6.68469	2.31411e-11	2.07276e-10
ENSG00000140479	PCSK6	116.609	1.62238	0.242756	6.68316	2.33847e-11	2.09026e-10
ENSG00000166979	EVA1C	480.562	-1.04546	0.156628	-6.67481	2.47556e-11	2.20456e-10
ENSG00000173467	AGR3	353.112	-1.45465	0.218188	-6.66699	2.61102e-11	2.31693e-10
ENSG00000119986	AVPI1	2064.32	-1.17256	0.175885	-6.66661	2.61781e-11	2.32141e-10
ENSG00000111859	NEDD9	4210.03	1.05186	0.158034	6.65592	2.81543e-11	2.48345e-10
ENSG00000182795	C1orf116	8576.33	-1.30871	0.196828	-6.64897	2.95142e-11	2.59655e-10
ENSG00000019186	CYP24A1	150.399	2.62096	0.394475	6.64418	3.04908e-11	2.67894e-10
ENSG00000101955	SRPX	242.45	1.5754	0.237275	6.63954	3.14674e-11	2.75929e-10
ENSG00000144354	CDCA7	168.984	-2.10591	0.317184	-6.6394	3.14971e-11	2.76008e-10
ENSG00000172638	EFEMP2	556.41	1.07345	0.161825	6.63338	3.28089e-11	2.8675e-10
ENSG00000178026	LRRC75B	121.19	1.28507	0.193892	6.62778	3.40764e-11	2.9705e-10
ENSG00000123080	CDKN2C	105.146	-1.3301	0.20107	-6.6151	3.71313e-11	3.22626e-10
ENSG00000145088	EAF2	45.9722	-1.47331	0.223136	-6.60273	4.03645e-11	3.49581e-10
ENSG00000154822	PLCL2	76.0433	1.13046	0.171254	6.60105	4.08249e-11	3.5311e-10
ENSG00000170500	LONRF2	132.238	-1.98467	0.301033	-6.59287	4.3139e-11	3.7212e-10
ENSG00000118523	CCN2	3947.24	1.8898	0.286761	6.59015	4.3938e-11	3.78565e-10
ENSG00000124107	SLPI	6133.64	-1.49924	0.227738	-6.5832	4.60419e-11	3.95925e-10
ENSG00000151474	FRMD4A	126.958	1.40015	0.213137	6.56927	5.05641e-11	4.33694e-10
ENSG00000166126	AMN	365.963	-1.26421	0.192752	-6.55874	5.42649e-11	4.63946e-10
ENSG00000182575	NXPH3	135.518	1.28418	0.195991	6.55224	5.66796e-11	4.83661e-10
ENSG00000166165	CKB	3312.82	-1.07168	0.163807	-6.54235	6.05604e-11	5.16117e-10
ENSG00000197093	GAL3ST4	53.5451	1.4547	0.222355	6.54225	6.05991e-11	5.16117e-10
ENSG00000076716	GPC4	1933.43	1.11351	0.17044	6.53317	6.43914e-11	5.47368e-10
ENSG00000249279	LINC02057	44.8821	-1.59818	0.244636	-6.53286	6.45241e-11	5.48147e-10
ENSG00000144452	ABCA12	782.918	-1.49387	0.228866	-6.52727	6.69778e-11	5.68268e-10
ENSG00000104892	KLC3	349.674	1.1891	0.182456	6.51722	7.16236e-11	6.06144e-10
ENSG00000260260	SNHG19	165.994	-1.18583	0.181964	-6.51681	7.18191e-11	6.07413e-10
ENSG00000223552		133.234	-1.37738	0.211365	-6.5166	7.1919e-11	6.07873e-10
ENSG00000108244	KRT23	216.431	-2.56292	0.393298	-6.51649	7.19739e-11	6.07952e-10
ENSG00000165868	HSPA12A	64.7011	1.05433	0.161881	6.51297	7.36788e-11	6.21959e-10
ENSG00000169515	CCDC8	215.955	1.73331	0.266221	6.51079	7.47551e-11	6.30646e-10
ENSG00000008083	JARID2	1113.33	1.31769	0.202418	6.50974	7.52826e-11	6.34695e-10
ENSG00000139926	FRMD6	2548.71	1.5016	0.231178	6.49542	8.28009e-11	6.94133e-10
ENSG00000135218	CD36	814.535	-1.28107	0.197289	-6.49335	8.39498e-11	7.03324e-10
ENSG00000130598	TNNI2	232.33	-2.48462	0.382735	-6.49175	8.48439e-11	7.09922e-10
ENSG00000105137	SYDE1	134.134	1.43838	0.221671	6.48883	8.65071e-11	7.22933e-10
ENSG00000163909	HEYL	48.8895	1.38335	0.213483	6.47991	9.17758e-11	7.66483e-10
ENSG00000169403	PTAFR	1050.85	-1.85003	0.285578	-6.4782	9.2823e-11	7.7426e-10
ENSG00000142046	TMEM91	194.416	-1.34638	0.207903	-6.47598	9.42012e-11	7.83797e-10
ENSG00000198959	TGM2	10743	2.09946	0.32431	6.47364	9.56666e-11	7.94998e-10
ENSG00000106089	STX1A	523.61	1.44777	0.223855	6.46744	9.968e-11	8.27834e-10
ENSG00000174567	GOLT1A	174.968	-1.09791	0.16981	-6.46554	1.00936e-10	8.36187e-10
ENSG00000116299	ELAPOR1	176.466	-1.44996	0.224338	-6.46329	1.0245e-10	8.47672e-10
ENSG00000140284	SLC27A2	48.3104	-1.50629	0.233442	-6.45252	1.10008e-10	9.05716e-10
ENSG00000276710	CSPG4P10	430.785	-1.14455	0.177859	-6.43514	1.23356e-10	1.00815e-09
ENSG00000109819	PPARGC1A	521.932	-1.6983	0.264	-6.43294	1.25163e-10	1.02229e-09
ENSG00000146112	PPP1R18	1805.55	1.46297	0.227425	6.43275	1.25315e-10	1.02291e-09
ENSG00000100292	HMOX1	833.901	1.18638	0.184713	6.42287	1.33729e-10	1.08694e-09
ENSG00000106780	MEGF9	7258.75	-1.12014	0.174792	-6.40841	1.47047e-10	1.18651e-09
ENSG00000183963	SMTN	1197.07	1.2156	0.189802	6.40455	1.50813e-10	1.21543e-09
ENSG00000111863	ADTRP	81.9841	1.55438	0.243031	6.39579	1.59721e-10	1.28412e-09
ENSG00000094804	CDC6	350.087	-1.21339	0.189733	-6.39523	1.60304e-10	1.28803e-09
ENSG00000185499	MUC1	18354.2	-1.15918	0.181298	-6.39378	1.61834e-10	1.29876e-09
ENSG00000146592	CREB5	88.3705	1.60665	0.251424	6.39018	1.65685e-10	1.32489e-09
ENSG00000225342		178.678	-2.01602	0.315547	-6.38895	1.6703e-10	1.33484e-09
ENSG00000240038	AMY2B	109.469	-1.05766	0.165628	-6.38573	1.70581e-10	1.3624e-09
ENSG00000182985	CADM1	818.797	1.19725	0.18771	6.37817	1.79212e-10	1.42792e-09
ENSG00000161055	SCGB3A1	606.538	-1.78937	0.280568	-6.37766	1.79817e-10	1.43188e-09
ENSG00000243449	C4orf48	89.7363	1.2632	0.198279	6.37082	1.88022e-10	1.49544e-09
ENSG00000124406	ATP8A1	1382.37	-2.00215	0.314314	-6.36989	1.89159e-10	1.50266e-09
ENSG00000110881	ASIC1	54.7615	-1.50947	0.237373	-6.35908	2.02967e-10	1.60474e-09
ENSG00000173805	HAP1	50.9876	-1.60146	0.251848	-6.35885	2.03273e-10	1.60621e-09
ENSG00000241978		44.3358	1.30421	0.205641	6.34218	2.26529e-10	1.78048e-09
ENSG00000113946	CLDN16	44.353	-1.17873	0.18611	-6.3335	2.39662e-10	1.87905e-09
ENSG00000214595	EML6	58.4424	-1.13782	0.179653	-6.33343	2.39774e-10	1.87905e-09
ENSG00000182489	XKRX	466.835	-1.38595	0.219077	-6.32632	2.51084e-10	1.96307e-09
ENSG00000141579	ZNF750	273.818	-1.42748	0.225774	-6.32263	2.57148e-10	2.00579e-09
ENSG00000175906	ARL4D	853.699	-1.02416	0.162007	-6.3217	2.58708e-10	2.01678e-09
ENSG00000153823	PID1	608.793	1.00053	0.15832	6.31969	2.62087e-10	2.04073e-09
ENSG00000088836	SLC4A11	306.09	-1.28477	0.203528	-6.31249	2.74582e-10	2.13429e-09
ENSG00000176788	BASP1	2219.78	1.41272	0.223882	6.31009	2.78881e-10	2.16518e-09
ENSG00000175643	RMI2	113.959	-1.32541	0.210101	-6.30846	2.81819e-10	2.18545e-09
ENSG00000154319	FAM167A	141.917	1.36704	0.216699	6.30848	2.81785e-10	2.18545e-09
ENSG00000095970	TREM2	149.063	-2.83159	0.449014	-6.30625	2.85877e-10	2.21306e-09
ENSG00000121858	TNFSF10	1623	1.38772	0.2204	6.2964	3.04631e-10	2.35142e-09
ENSG00000131781	FMO5	2021.61	-1.93703	0.307767	-6.29381	3.09768e-10	2.38693e-09
ENSG00000007402	CACNA2D2	1555.13	-2.0128	0.319856	-6.29284	3.11718e-10	2.40057e-09
ENSG00000223804		71.5577	1.06297	0.169073	6.28705	3.23557e-10	2.48172e-09
ENSG00000170458	CD14	95.1822	-1.64836	0.26249	-6.27972	3.3919e-10	2.59864e-09
ENSG00000056558	TRAF1	141.266	1.26723	0.201825	6.27883	3.41135e-10	2.61054e-09
ENSG00000147576	ADHFE1	168.805	-1.00557	0.160242	-6.27533	3.48898e-10	2.66689e-09
ENSG00000175920	DOK7	177.927	-1.83161	0.29209	-6.27071	3.59412e-10	2.74255e-09
ENSG00000104903	LYL1	42.6812	1.39372	0.222618	6.26058	3.83539e-10	2.91665e-09
ENSG00000091136	LAMB1	3513.01	1.65493	0.264373	6.25983	3.85397e-10	2.9291e-09
ENSG00000121361	KCNJ8	84.8528	-1.84375	0.294607	-6.25832	3.89153e-10	2.95597e-09
ENSG00000112984	KIF20A	397.482	-1.72164	0.275474	-6.24973	4.11175e-10	3.10557e-09
ENSG00000120885	CLU	788.394	-1.16636	0.186826	-6.24301	4.29226e-10	3.23346e-09
ENSG00000101384	JAG1	3156.82	1.37236	0.219849	6.24226	4.31302e-10	3.24473e-09
ENSG00000133048	CHI3L1	685.579	1.27194	0.203901	6.23804	4.431e-10	3.32974e-09
ENSG00000189420	ZFP92	49.0436	1.20942	0.193899	6.23737	4.44981e-10	3.34199e-09
ENSG00000100162	CENPM	68.9985	-1.63205	0.261725	-6.23575	4.49617e-10	3.36922e-09
ENSG00000163141	BNIPL	138.315	-1.66477	0.267254	-6.22917	4.68917e-10	3.50991e-09
ENSG00000109321	AREG	5489.2	-1.11147	0.178571	-6.22426	4.8384e-10	3.61148e-09
ENSG00000162654	GBP4	109.673	2.05907	0.330868	6.22325	4.86968e-10	3.63077e-09
ENSG00000163884	KLF15	321.449	-1.35033	0.217043	-6.22146	4.92546e-10	3.67031e-09
ENSG00000149557	FEZ1	409.841	1.67962	0.270193	6.21636	5.08809e-10	3.78515e-09
ENSG00000157227	MMP14	18493	1.48108	0.238379	6.21314	5.19376e-10	3.85946e-09
ENSG00000139304	PTPRQ	98.3175	-1.84382	0.296797	-6.21241	5.21765e-10	3.87506e-09
ENSG00000233836		60.2241	-1.25926	0.202882	-6.20688	5.40469e-10	3.99839e-09
ENSG00000158467	AHCYL2	3283.16	-1.21264	0.195518	-6.2022	5.56793e-10	4.11232e-09
ENSG00000181104	F2R	443.428	1.88424	0.304933	6.1792	6.44272e-10	4.73483e-09
ENSG00000185480	PARPBP	105.179	-1.03164	0.166964	-6.17884	6.45745e-10	4.74044e-09
ENSG00000133661	SFTPD	1152.04	2.16165	0.350228	6.17213	6.73762e-10	4.93525e-09
ENSG00000182378	PLCXD1	2636.86	-2.08291	0.337481	-6.17192	6.74661e-10	4.93642e-09
ENSG00000122707	RECK	225.334	1.06283	0.172237	6.17076	6.79636e-10	4.96737e-09
ENSG00000258048		58.4595	1.34615	0.218158	6.17052	6.80643e-10	4.97201e-09
ENSG00000132334	PTPRE	1129.17	1.11874	0.181506	6.16364	7.10899e-10	5.18451e-09
ENSG00000115602	IL1RL1	335.654	-2.32813	0.378285	-6.15445	7.53386e-10	5.48238e-09
ENSG00000122035	RASL11A	53.3272	-1.13984	0.185902	-6.13142	8.70982e-10	6.29011e-09
ENSG00000184992	BRI3BP	442.338	-1.02247	0.166817	-6.12933	8.82494e-10	6.36636e-09
ENSG00000163995	ABLIM2	58.2533	1.55781	0.254219	6.12785	8.9076e-10	6.42252e-09
ENSG00000169116	PARM1	3076.83	-1.48033	0.241582	-6.12763	8.92e-10	6.42798e-09
ENSG00000062038	CDH3	8646.35	1.12089	0.182981	6.1257	9.02836e-10	6.50257e-09
ENSG00000020181	ADGRA2	137.78	1.79875	0.293955	6.11913	9.40859e-10	6.75455e-09
ENSG00000271601	LIX1L	214.762	1.0427	0.170592	6.11228	9.82187e-10	7.03989e-09
ENSG00000111799	COL12A1	638.052	1.47475	0.241351	6.1104	9.93811e-10	7.11938e-09
ENSG00000149043	SYT8	1318.08	-2.11617	0.346574	-6.10597	1.02179e-09	7.30414e-09
ENSG00000135678	CPM	4555.45	-1.14541	0.187692	-6.10257	1.04373e-09	7.44903e-09
ENSG00000166106	ADAMTS15	167.165	2.03934	0.33509	6.08593	1.1582e-09	8.20453e-09
ENSG00000105641	SLC5A5	105.933	-2.0888	0.343696	-6.07746	1.22104e-09	8.6268e-09
ENSG00000148346	LCN2	2133.26	-1.57622	0.259445	-6.07535	1.23716e-09	8.72224e-09
ENSG00000100321	SYNGR1	69.9862	-1.68814	0.278205	-6.06798	1.29531e-09	9.0985e-09
ENSG00000167191	GPRC5B	86.9204	1.77959	0.293743	6.05832	1.37551e-09	9.63654e-09
ENSG00000198355	PIM3	8211.62	-1.23821	0.204404	-6.05767	1.3811e-09	9.66551e-09
ENSG00000187583	PLEKHN1	212.056	1.01451	0.167907	6.04207	1.52146e-09	1.05922e-08
ENSG00000169509	CRCT1	219.102	2.25558	0.374791	6.01823	1.76339e-09	1.22002e-08
ENSG00000163739	CXCL1	444.338	1.59578	0.2655	6.01045	1.8501e-09	1.27407e-08
ENSG00000169550	MUC15	973.385	-1.71487	0.285842	-5.99934	1.98118e-09	1.36012e-08
ENSG00000170558	CDH2	293.872	2.55921	0.427336	5.98875	2.11458e-09	1.44873e-08
ENSG00000181218	H2AW	97.2799	-1.50042	0.250895	-5.98027	2.22769e-09	1.52309e-08
ENSG00000274173		381.586	-1.06122	0.177838	-5.96734	2.41157e-09	1.64165e-08
ENSG00000162738	VANGL2	226.635	1.51263	0.253487	5.9673	2.41216e-09	1.64165e-08
ENSG00000156398	SFXN2	122.509	-1.15701	0.193903	-5.96697	2.41704e-09	1.64329e-08
ENSG00000137727	ARHGAP20	86.5481	1.13354	0.190643	5.9459	2.74941e-09	1.85696e-08
ENSG00000111199	TRPV4	144.71	-1.58088	0.265943	-5.94444	2.77407e-09	1.87173e-08
ENSG00000164237	CMBL	901.355	-1.031	0.173533	-5.94125	2.82853e-09	1.90558e-08
ENSG00000184378	ACTRT3	52.215	1.08483	0.182656	5.93921	2.86407e-09	1.92758e-08
ENSG00000122952	ZWINT	350.561	-1.31586	0.221731	-5.9345	2.94748e-09	1.98072e-08
ENSG00000175183	CSRP2	326.939	1.14826	0.193499	5.93422	2.95249e-09	1.98309e-08
ENSG00000129538	RNASE1	4354.62	-1.56918	0.26445	-5.93374	2.96112e-09	1.98788e-08
ENSG00000141968	VAV1	280.286	-1.0833	0.182633	-5.93158	3.00041e-09	2.01224e-08
ENSG00000172379	ARNT2	1728.89	-1.82362	0.307601	-5.92852	3.05668e-09	2.04792e-08
ENSG00000084110	HAL	175.183	-2.44015	0.41181	-5.92543	3.11486e-09	2.08271e-08
ENSG00000147697	GSDMC	234.821	-1.36759	0.230951	-5.92157	3.18891e-09	2.1269e-08
ENSG00000146122	DAAM2	1854.13	-1.15246	0.194782	-5.91665	3.28566e-09	2.18924e-08
ENSG00000185133	INPP5J	301.639	-1.14355	0.193403	-5.91277	3.36401e-09	2.23363e-08
ENSG00000127863	TNFRSF19	287.018	1.18873	0.20108	5.91175	3.38489e-09	2.24415e-08
ENSG00000183891	TTC32	109.628	-1.02548	0.173632	-5.90607	3.50371e-09	2.31832e-08
ENSG00000101447	FAM83D	154.579	-1.33945	0.226811	-5.90557	3.51425e-09	2.32414e-08
ENSG00000171903	CYP4F11	277.773	-1.94208	0.329194	-5.89949	3.64625e-09	2.4031e-08
ENSG00000213906	LTB4R2	120.034	-1.15693	0.196314	-5.89328	3.78603e-09	2.48786e-08
ENSG00000256812	CAPNS2	100.606	-2.10082	0.356625	-5.89084	3.84234e-09	2.51989e-08
ENSG00000184988	TMEM106A	55.0372	1.04228	0.177079	5.88594	3.95806e-09	2.58816e-08
ENSG00000156076	WIF1	500.012	-1.93915	0.329534	-5.88451	3.99246e-09	2.60937e-08
ENSG00000260121		42.7049	1.00844	0.171739	5.8719	4.30832e-09	2.81031e-08
ENSG00000086548	CEACAM6	22791.6	-1.77608	0.302587	-5.86965	4.36727e-09	2.84598e-08
ENSG00000187244	BCAM	3823.11	-1.13893	0.194185	-5.86519	4.48624e-09	2.92065e-08
ENSG00000132563	REEP2	75.466	1.17676	0.200741	5.86208	4.57112e-09	2.97156e-08
ENSG00000185585	OLFML2A	470.062	-2.12342	0.362383	-5.85962	4.63938e-09	3.01153e-08
ENSG00000138378	STAT4	338.176	1.19242	0.203731	5.85295	4.82929e-09	3.1272e-08
ENSG00000138180	CEP55	498.196	-1.33835	0.22885	-5.84815	4.97057e-09	3.21246e-08
ENSG00000069188	SDK2	419.023	1.78519	0.305287	5.84757	4.98803e-09	3.22218e-08
ENSG00000142623	PADI1	228.29	-1.96301	0.336197	-5.83885	5.25614e-09	3.38391e-08
ENSG00000163032	VSNL1	171.083	-2.26362	0.387709	-5.83846	5.2684e-09	3.39005e-08
ENSG00000240859	LOC100507642	75.3401	-1.18951	0.2038	-5.83666	5.32577e-09	3.42378e-08
ENSG00000110195	FOLR1	2248.58	-1.22786	0.210382	-5.83636	5.33535e-09	3.42664e-08
ENSG00000120055	C10orf95	282.059	-1.01402	0.173847	-5.8328	5.45049e-09	3.4989e-08
ENSG00000086300	SNX10	50.7734	1.33454	0.229304	5.81997	5.88594e-09	3.76576e-08
ENSG00000085831	TTC39A	1512.75	-1.16719	0.200598	-5.81857	5.93538e-09	3.79557e-08
ENSG00000184454	NCMAP	282.96	-1.24147	0.213624	-5.8115	6.19164e-09	3.95376e-08
ENSG00000149131	SERPING1	1486.63	1.03576	0.178461	5.80383	6.48175e-09	4.1252e-08
ENSG00000229415	SFTA3	1839.34	-1.60559	0.277115	-5.79397	6.87417e-09	4.35626e-08
ENSG00000164904	ALDH7A1	2289.06	-1.00309	0.173129	-5.79389	6.87761e-09	4.35637e-08
ENSG00000158270	COLEC12	241.962	-1.55676	0.268699	-5.79369	6.88559e-09	4.35728e-08
ENSG00000069431	ABCC9	215.017	-1.20377	0.207793	-5.79313	6.90861e-09	4.36771e-08
ENSG00000168484	SFTPC	5620.06	-2.62104	0.453618	-5.77809	7.55552e-09	4.74445e-08
ENSG00000100003	SEC14L2	2247.55	1.1126	0.192557	5.77803	7.55784e-09	4.74445e-08
ENSG00000148841	ITPRIP	1838.96	1.07028	0.185369	5.77379	7.75072e-09	4.86096e-08
ENSG00000127824	TUBA4A	2236.97	1.17203	0.203672	5.7545	8.68961e-09	5.41417e-08
ENSG00000143228	NUF2	130.748	-1.35772	0.236287	-5.74603	9.1361e-09	5.67646e-08
ENSG00000107242	PIP5K1B	713.052	-1.24131	0.216476	-5.73417	9.79922e-09	6.07152e-08
ENSG00000162458	FBLIM1	2774.6	1.23095	0.214918	5.72752	1.01911e-08	6.30179e-08
ENSG00000277443	MARCKS	1277.51	1.28236	0.224272	5.71789	1.07858e-08	6.64574e-08
ENSG00000260244		110.906	-1.2321	0.215637	-5.71377	1.10499e-08	6.80221e-08
ENSG00000168970	JMJD7-PLA2G4B	109.28	-1.0088	0.176825	-5.70508	1.16285e-08	7.12882e-08
ENSG00000214856		186.7	-2.64714	0.464385	-5.70033	1.19579e-08	7.32064e-08
ENSG00000057149	SERPINB3	789.088	-2.43572	0.427311	-5.7001	1.19739e-08	7.32707e-08
ENSG00000104267	CA2	442.318	-1.06422	0.186996	-5.69116	1.26177e-08	7.69281e-08
ENSG00000176884	GRIN1	52.0009	-1.06556	0.187317	-5.68851	1.28151e-08	7.8025e-08
ENSG00000163216	SPRR2D	176.801	-1.77841	0.312981	-5.68218	1.32986e-08	8.08212e-08
ENSG00000170786	SDR16C5	3358.4	-1.00274	0.17659	-5.67836	1.35994e-08	8.2499e-08
ENSG00000168078	PBK	230.256	-1.46125	0.257592	-5.67271	1.40556e-08	8.51888e-08
ENSG00000166741	NNMT	1624.87	1.25833	0.22186	5.67175	1.41344e-08	8.56278e-08
ENSG00000047597	XK	125.21	-1.42132	0.251313	-5.65559	1.55311e-08	9.34108e-08
ENSG00000138670	RASGEF1B	174.623	1.03518	0.183195	5.65072	1.59778e-08	9.57953e-08
ENSG00000167513	CDT1	355.358	-1.18692	0.210982	-5.62569	1.84766e-08	1.1033e-07
ENSG00000235162	C12orf75	262.683	1.29025	0.229498	5.62203	1.88724e-08	1.12543e-07
ENSG00000183248	PRR36	135.418	1.15918	0.206282	5.61941	1.91613e-08	1.14215e-07
ENSG00000071246	VASH1	45.1136	1.32095	0.235209	5.61606	1.95355e-08	1.16238e-07
ENSG00000243244	STON1	56.2336	1.14292	0.203559	5.61468	1.96929e-08	1.17018e-07
ENSG00000137648	TMPRSS4	2802.96	-2.21701	0.395303	-5.60838	2.04231e-08	1.20872e-07
ENSG00000024526	DEPDC1	287.245	-1.29834	0.23161	-5.60574	2.07362e-08	1.22617e-07
ENSG00000173227	SYT12	654.959	-1.8021	0.322032	-5.59602	2.19323e-08	1.2946e-07
ENSG00000125999	BPIFB1	650.176	-2.21878	0.396562	-5.59505	2.20563e-08	1.30077e-07
ENSG00000165949	IFI27	1013.82	1.5067	0.2697	5.5866	2.31557e-08	1.36199e-07
ENSG00000181143	MUC16	119.917	-2.13016	0.381551	-5.58288	2.36569e-08	1.38964e-07
ENSG00000188677	PARVB	216.103	1.07997	0.193594	5.57852	2.42569e-08	1.423e-07
ENSG00000128917	DLL4	143.016	1.2406	0.222558	5.57431	2.48514e-08	1.45532e-07
ENSG00000127324	TSPAN8	627.264	-1.40945	0.252958	-5.57187	2.52022e-08	1.47457e-07
ENSG00000111206	FOXM1	595.807	-1.24294	0.223122	-5.57069	2.53735e-08	1.48394e-07
ENSG00000184574	LPAR5	95.9349	1.36741	0.245563	5.56846	2.56997e-08	1.49849e-07
ENSG00000154764	WNT7A	408.03	1.67474	0.300754	5.56845	2.57009e-08	1.49849e-07
ENSG00000156113	KCNMA1	533.959	-1.23774	0.222289	-5.56813	2.57488e-08	1.49997e-07
ENSG00000080618	CPB2	124.317	-2.43779	0.437956	-5.56629	2.60227e-08	1.51395e-07
ENSG00000156970	BUB1B	291.536	-1.41443	0.254552	-5.55654	2.75175e-08	1.59674e-07
ENSG00000168703	WFDC12	54.836	-1.62094	0.291755	-5.55582	2.76317e-08	1.60127e-07
ENSG00000005187	ACSM3	342.248	-1.3679	0.246206	-5.55589	2.76199e-08	1.60127e-07
ENSG00000117650	NEK2	153.533	-1.43003	0.257839	-5.5462	2.91949e-08	1.68454e-07
ENSG00000128165	ADM2	914.921	1.16067	0.209979	5.52757	3.24697e-08	1.86383e-07
ENSG00000134668	SPOCD1	152.31	1.67104	0.302479	5.52449	3.30443e-08	1.89518e-07
ENSG00000162981	LRATD1	433.226	-1.06862	0.193633	-5.51882	3.41279e-08	1.95363e-07
ENSG00000203697	CAPN8	651.382	-1.20804	0.218974	-5.51684	3.45156e-08	1.97278e-07
ENSG00000253276	CCDC71L	437.545	1.12858	0.204579	5.51661	3.45609e-08	1.97453e-07
ENSG00000271643		42.1711	1.09926	0.199347	5.51428	3.50205e-08	1.99762e-07
ENSG00000099875	MKNK2	13999.8	-1.01342	0.184042	-5.50647	3.66091e-08	2.08341e-07
ENSG00000147027	TMEM47	313.764	1.79519	0.326073	5.50548	3.68166e-08	2.09265e-07
ENSG00000131153	GINS2	95.2077	-1.60594	0.292298	-5.49419	3.92497e-08	2.22716e-07
ENSG00000113924	HGD	159.897	-1.50393	0.273883	-5.49114	3.99343e-08	2.26311e-07
ENSG00000183508	TENT5C	195.423	-1.14545	0.209407	-5.46995	4.50166e-08	2.53605e-07
ENSG00000008516	MMP25	78.1737	1.11286	0.203583	5.46637	4.59338e-08	2.58337e-07
ENSG00000220785		41.3727	1.17504	0.214992	5.46548	4.61651e-08	2.59528e-07
ENSG00000065534	MYLK	468.232	1.08183	0.198073	5.46174	4.71484e-08	2.64944e-07
ENSG00000108176	DNAJC12	44.0373	1.1261	0.206214	5.46084	4.73876e-08	2.66064e-07
ENSG00000109099	PMP22	114.116	1.30229	0.238697	5.45583	4.87451e-08	2.73456e-07
ENSG00000175600	SUGCT	101.542	1.20993	0.221823	5.45447	4.91198e-08	2.75211e-07
ENSG00000169174	PCSK9	1446.62	-1.153	0.211412	-5.45383	4.92966e-08	2.7597e-07
ENSG00000105011	ASF1B	209.401	-1.26976	0.232857	-5.45297	4.95353e-08	2.76937e-07
ENSG00000165795	NDRG2	570.454	-1.2431	0.228039	-5.45124	5.00203e-08	2.79319e-07
ENSG00000163435	ELF3	3600.73	-1.0359	0.190325	-5.44277	5.24597e-08	2.92207e-07
ENSG00000196218	RYR1	635.208	-1.32119	0.243053	-5.4358	5.45526e-08	3.03105e-07
ENSG00000167972	ABCA3	17542.2	-1.42416	0.262474	-5.42591	5.76587e-08	3.18903e-07
ENSG00000168743	NPNT	7217.71	-1.00179	0.184904	-5.41787	6.03136e-08	3.32347e-07
ENSG00000072195	SPEG	152.954	1.26885	0.234324	5.41492	6.13167e-08	3.37711e-07
ENSG00000196735	HLA-DQA1	286.929	1.75294	0.323728	5.41486	6.13376e-08	3.37711e-07
ENSG00000105516	DBP	447.548	-1.58596	0.293499	-5.40361	6.53121e-08	3.57969e-07
ENSG00000176092	CRYBG2	494.805	-1.16539	0.21596	-5.39631	6.80269e-08	3.72085e-07
ENSG00000153294	ADGRF4	549.462	1.48586	0.275433	5.39461	6.8673e-08	3.75311e-07
ENSG00000081479	LRP2	494.153	-2.45788	0.456458	-5.38468	7.25735e-08	3.95656e-07
ENSG00000188158	NHS	185.631	1.40293	0.260772	5.37991	7.45245e-08	4.05299e-07
ENSG00000139278	GLIPR1	213.112	1.56141	0.290396	5.37684	7.5805e-08	4.11927e-07
ENSG00000161544	CYGB	145.388	1.20242	0.223678	5.37568	7.62933e-08	4.14244e-07
ENSG00000171385	KCND3	133.808	1.36891	0.254705	5.37448	7.68033e-08	4.16504e-07
ENSG00000148516	ZEB1	103.667	1.3867	0.258375	5.36703	8.00428e-08	4.32841e-07
ENSG00000081041	CXCL2	724.378	1.23255	0.229734	5.36513	8.08926e-08	4.36905e-07
ENSG00000175063	UBE2C	285.936	-1.25231	0.233762	-5.3572	8.45206e-08	4.54477e-07
ENSG00000163638	ADAMTS9	693.164	1.96825	0.367587	5.35452	8.57856e-08	4.60907e-07
ENSG00000169213	RAB3B	160.447	1.83309	0.342592	5.35067	8.76289e-08	4.69865e-07
ENSG00000163453	IGFBP7	4950.49	1.23715	0.231385	5.3467	8.95745e-08	4.79143e-07
ENSG00000111247	RAD51AP1	100.613	-1.34632	0.251942	-5.34378	9.10303e-08	4.8654e-07
ENSG00000113361	CDH6	384.688	2.13226	0.399025	5.34367	9.10843e-08	4.86634e-07
ENSG00000008735	MAPK8IP2	109.174	1.1449	0.214278	5.34307	9.13866e-08	4.88054e-07
ENSG00000183844	FAM3B	277.822	-1.35524	0.253986	-5.33591	9.50683e-08	5.06702e-07
ENSG00000168481	LGI3	213.225	-1.83974	0.344795	-5.33575	9.51524e-08	5.06947e-07
ENSG00000140876	NUDT7	77.0569	-1.09689	0.205616	-5.33467	9.57174e-08	5.09551e-07
ENSG00000163689	CFAP20DC	161.051	1.08934	0.204253	5.33326	9.64637e-08	5.13114e-07
ENSG00000161888	SPC24	85.5112	-1.58841	0.298303	-5.32483	1.01048e-07	5.35789e-07
ENSG00000101417	PXMP4	1074.05	-1.48606	0.27922	-5.32218	1.02528e-07	5.43424e-07
ENSG00000124882	EREG	920.49	-1.59599	0.301035	-5.30166	1.14755e-07	6.02724e-07
ENSG00000109805	NCAPG	244.303	-1.35817	0.256372	-5.29765	1.17303e-07	6.14657e-07
ENSG00000164116	GUCY1A1	293.182	-1.02359	0.193354	-5.29385	1.19771e-07	6.26846e-07
ENSG00000152779	SLC16A12	705.832	1.02789	0.194237	5.29193	1.21032e-07	6.32954e-07
ENSG00000184368	MAP7D2	128.575	-1.23832	0.234012	-5.2917	1.21186e-07	6.3326e-07
ENSG00000152128	TMEM163	546.478	-1.59847	0.302605	-5.28235	1.27535e-07	6.64876e-07
ENSG00000167900	TK1	846.573	-1.02875	0.194835	-5.28007	1.29131e-07	6.72671e-07
ENSG00000179023	KLHDC7A	225.555	-1.37536	0.2606	-5.27765	1.30849e-07	6.8109e-07
ENSG00000167183	PRR15L	1144.71	-1.14426	0.217405	-5.26325	1.41533e-07	7.33836e-07
ENSG00000184985	SORCS2	260.888	1.50023	0.285126	5.26164	1.42773e-07	7.39979e-07
ENSG00000138160	KIF11	483.256	-1.14201	0.217133	-5.25948	1.4446e-07	7.48141e-07
ENSG00000107821	KAZALD1	107.594	-1.00497	0.191315	-5.25296	1.49675e-07	7.74548e-07
ENSG00000103528	SYT17	81.2011	1.02861	0.196104	5.24525	1.56067e-07	8.03888e-07
ENSG00000115648	MLPH	5369.53	-1.01758	0.194128	-5.24181	1.59012e-07	8.17164e-07
ENSG00000226015	CCT8P1	115.649	-1.60359	0.30597	-5.24099	1.5972e-07	8.20347e-07
ENSG00000187498	COL4A1	1683.59	2.60164	0.496696	5.23789	1.62422e-07	8.33406e-07
ENSG00000164176	EDIL3	1523.92	1.37242	0.262287	5.23251	1.67226e-07	8.56738e-07
ENSG00000099994	SUSD2	3771.18	-1.40026	0.267612	-5.23242	1.67305e-07	8.56813e-07
ENSG00000126787	DLGAP5	333.698	-1.49708	0.286734	-5.22114	1.77829e-07	9.04461e-07
ENSG00000170345	FOS	1412.06	-1.10419	0.211554	-5.21941	1.79492e-07	9.11875e-07
ENSG00000035862	TIMP2	4802.52	1.01513	0.194601	5.21644	1.82397e-07	9.25226e-07
ENSG00000181634	TNFSF15	129.131	-1.18609	0.227773	-5.20733	1.9158e-07	9.6813e-07
ENSG00000172348	RCAN2	98.9739	1.79225	0.344488	5.20267	1.96451e-07	9.90117e-07
ENSG00000164109	MAD2L1	340.068	-1.04177	0.200605	-5.19316	2.06756e-07	1.03774e-06
ENSG00000065328	MCM10	134.912	-1.61376	0.311192	-5.18572	2.15178e-07	1.07678e-06
ENSG00000026559	KCNG1	99.8363	1.6793	0.324036	5.18245	2.18987e-07	1.09442e-06
ENSG00000154734	ADAMTS1	1892.24	1.67353	0.322942	5.18215	2.19339e-07	1.09555e-06
ENSG00000171848	RRM2	882.482	-1.47502	0.284712	-5.18075	2.20991e-07	1.10297e-06
ENSG00000196639	HRH1	313.357	1.03317	0.199924	5.16782	2.36835e-07	1.17896e-06
ENSG00000140465	CYP1A1	1365.67	-2.03343	0.393718	-5.16469	2.40834e-07	1.19708e-06
ENSG00000178726	THBD	2024.67	-1.65201	0.320094	-5.161	2.45638e-07	1.2196e-06
ENSG00000144476	ACKR3	1132.13	1.78764	0.346586	5.15787	2.49781e-07	1.23971e-06
ENSG00000176595	KBTBD11	145.931	1.07872	0.209175	5.15701	2.50925e-07	1.24446e-06
ENSG00000204410	MSH5	37.7196	-1.08952	0.211458	-5.1524	2.57172e-07	1.27308e-06
ENSG00000174326	SLC16A11	42.492	-1.13931	0.221762	-5.13755	2.78344e-07	1.37178e-06
ENSG00000137672	TRPC6	365.126	-2.34598	0.456736	-5.1364	2.80051e-07	1.37917e-06
ENSG00000108821	COL1A1	10988	2.28225	0.444693	5.13219	2.86384e-07	1.40777e-06
ENSG00000182379	NXPH4	87.6078	1.3574	0.264942	5.1234	3.00083e-07	1.47077e-06
ENSG00000142945	KIF2C	386.798	-1.31597	0.257211	-5.1163	3.11587e-07	1.52045e-06
ENSG00000113368	LMNB1	339.175	-1.25715	0.246068	-5.10894	3.23976e-07	1.57917e-06
ENSG00000178750	STX19	97.3913	-1.15273	0.225706	-5.10722	3.26926e-07	1.59239e-06
ENSG00000143333	RGS16	244.916	-1.31283	0.258398	-5.08066	3.76134e-07	1.81485e-06
ENSG00000165244	ZNF367	121.932	-1.37575	0.270841	-5.07955	3.78337e-07	1.8235e-06
ENSG00000187672	ERC2	37.332	1.05473	0.207769	5.07647	3.84512e-07	1.85193e-06
ENSG00000138131	LOXL4	552.563	-1.51694	0.298994	-5.0735	3.90565e-07	1.87702e-06
ENSG00000137699	TRIM29	3712.08	-1.26638	0.249928	-5.06697	4.04194e-07	1.93833e-06
ENSG00000111913	RIPOR2	361.911	-1.02658	0.202974	-5.05768	4.2438e-07	2.03075e-06
ENSG00000177989	ODF3B	454.752	1.10057	0.218025	5.04789	4.46708e-07	2.13072e-06
ENSG00000144554	FANCD2	205.014	-1.03348	0.205079	-5.03942	4.66945e-07	2.21932e-06
ENSG00000160111	CPAMD8	328.185	1.41442	0.280909	5.03514	4.7749e-07	2.26863e-06
ENSG00000117983	MUC5B	218.204	-2.0794	0.413701	-5.02634	4.99921e-07	2.36488e-06
ENSG00000138135	CH25H	180.65	-1.82661	0.363411	-5.02629	5.00053e-07	2.36488e-06
ENSG00000169035	KLK7	210.888	-2.28416	0.454557	-5.02502	5.03388e-07	2.37982e-06
ENSG00000249242	TMEM150C	54.1381	1.00305	0.199913	5.01743	5.23664e-07	2.47217e-06
ENSG00000153234	NR4A2	162.336	-1.25663	0.250572	-5.01505	5.30205e-07	2.50128e-06
ENSG00000198203	SULT1C2	286.372	-1.08055	0.215774	-5.00778	5.50623e-07	2.59028e-06
ENSG00000136167	LCP1	277.466	1.51783	0.303575	4.99986	5.73714e-07	2.68943e-06
ENSG00000051128	HOMER3	1472.22	1.02528	0.205114	4.99861	5.77447e-07	2.70312e-06
ENSG00000117399	CDC20	743.898	-1.33064	0.266496	-4.9931	5.94184e-07	2.77369e-06
ENSG00000072571	HMMR	362.386	-1.09872	0.220054	-4.99294	5.94659e-07	2.77493e-06
ENSG00000160179	ABCG1	357.376	1.38509	0.277793	4.98606	6.16239e-07	2.86462e-06
ENSG00000167165	UGT1A6	630.972	-1.60207	0.322028	-4.97494	6.52695e-07	3.02671e-06
ENSG00000111879	FAM184A	264.903	-1.2363	0.24919	-4.96128	7.00287e-07	3.23057e-06
ENSG00000158402	CDC25C	55.4726	-1.29323	0.261293	-4.94936	7.44575e-07	3.42305e-06
ENSG00000163590	PPM1L	564.103	-1.1491	0.232226	-4.94821	7.49006e-07	3.44105e-06
ENSG00000204544	MUC21	1073.83	-1.90665	0.386546	-4.93255	8.11638e-07	3.70329e-06
ENSG00000094755	GABRP	109.749	-1.88018	0.381203	-4.93223	8.12962e-07	3.70806e-06
ENSG00000254122	PCDHGB7	84.4183	1.03547	0.210682	4.91484	8.88543e-07	4.03625e-06
ENSG00000203722	RAET1G	98.5328	-1.61866	0.330067	-4.90404	9.38843e-07	4.25171e-06
ENSG00000114378	HYAL1	1813.36	-1.21436	0.247711	-4.90235	9.46965e-07	4.28413e-06
ENSG00000047457	CP	1492.38	1.83837	0.375118	4.90079	9.54499e-07	4.31383e-06
ENSG00000276600	RAB7B	490.388	-1.52343	0.310986	-4.89871	9.64673e-07	4.35359e-06
ENSG00000115008	IL1A	394.725	2.1359	0.436258	4.89596	9.78256e-07	4.40479e-06
ENSG00000135451	TROAP	110.837	-1.31596	0.269216	-4.88812	1.01803e-06	4.57309e-06
ENSG00000080986	NDC80	164.349	-1.24783	0.255374	-4.88627	1.02764e-06	4.60851e-06
ENSG00000244242	IFITM10	393.339	-1.38025	0.282678	-4.88276	1.04609e-06	4.6865e-06
ENSG00000244486	SCARF2	132.062	1.07815	0.220877	4.88125	1.05417e-06	4.71636e-06
ENSG00000123119	NECAB1	239.043	-1.22937	0.252022	-4.87801	1.07164e-06	4.78586e-06
ENSG00000283098		49.1808	-1.19366	0.24525	-4.86713	1.13232e-06	5.04406e-06
ENSG00000102287	GABRE	343.492	-1.23072	0.25341	-4.85665	1.19389e-06	5.30944e-06
ENSG00000169583	CLIC3	453.692	1.18477	0.244001	4.85559	1.20029e-06	5.33436e-06
ENSG00000165757	JCAD	84.887	1.20427	0.248596	4.84427	1.27077e-06	5.61766e-06
ENSG00000119630	PGF	318.256	1.17527	0.243007	4.83637	1.32232e-06	5.82817e-06
ENSG00000261373	VPS9D1-AS1	78.3513	-1.03772	0.214738	-4.83249	1.34837e-06	5.93514e-06
ENSG00000121152	NCAPH	204.531	-1.2824	0.265592	-4.82846	1.37593e-06	6.04649e-06
ENSG00000151617	EDNRA	141.73	1.11236	0.230603	4.82369	1.40926e-06	6.18701e-06
ENSG00000232973	CYP1B1-AS1	55.8371	-1.26176	0.261994	-4.81599	1.46474e-06	6.41984e-06
ENSG00000119969	HELLS	168.562	-1.28571	0.267435	-4.80756	1.5278e-06	6.66994e-06
ENSG00000204540	PSORS1C1	83.3132	1.17238	0.243862	4.80757	1.52773e-06	6.66994e-06
ENSG00000225950	NTF4	64.0392	-1.00512	0.20908	-4.80736	1.52939e-06	6.67254e-06
ENSG00000079215	SLC1A3	78.3626	-1.68851	0.351933	-4.79782	1.60404e-06	6.97312e-06
ENSG00000189057	FAM111B	251.144	-1.81306	0.378377	-4.79169	1.65383e-06	7.17554e-06
ENSG00000125319	HROB	88.2836	-1.0646	0.2223	-4.78903	1.67592e-06	7.26481e-06
ENSG00000140519	RHCG	589.51	-2.09787	0.438524	-4.78393	1.71905e-06	7.43917e-06
ENSG00000069812	HES2	1018.36	1.1246	0.235636	4.77263	1.81838e-06	7.84613e-06
ENSG00000166897	ELFN2	196.137	-1.11678	0.234828	-4.75573	1.97727e-06	8.46605e-06
ENSG00000089685	BIRC5	367.078	-1.17583	0.248107	-4.73921	2.14554e-06	9.1367e-06
ENSG00000116761	CTH	644.994	-1.14361	0.241479	-4.73585	2.18141e-06	9.28055e-06
ENSG00000103187	COTL1	2065.02	-1.10691	0.233827	-4.7339	2.20243e-06	9.36104e-06
ENSG00000130513	GDF15	23866.4	-1.62358	0.343461	-4.72713	2.27717e-06	9.65104e-06
ENSG00000093009	CDC45	111.969	-1.48072	0.313759	-4.71929	2.36665e-06	1.00112e-05
ENSG00000113389	NPR3	357.681	1.00556	0.213316	4.71395	2.42962e-06	1.02646e-05
ENSG00000173267	SNCG	305.915	-1.21315	0.258657	-4.69018	2.7296e-06	1.14593e-05
ENSG00000143320	CRABP2	1190.39	-1.25159	0.267244	-4.68333	2.82252e-06	1.18197e-05
ENSG00000161381	PLXDC1	58.3285	-1.29297	0.276165	-4.68187	2.84267e-06	1.19004e-05
ENSG00000183856	IQGAP3	332.318	-1.19342	0.255587	-4.66934	3.02174e-06	1.25947e-05
ENSG00000137975	CLCA2	1530.33	-1.71704	0.367743	-4.66913	3.02479e-06	1.26029e-05
ENSG00000250978		183.122	-1.10509	0.236715	-4.66843	3.03507e-06	1.26384e-05
ENSG00000134215	VAV3	181.87	-1.5274	0.328722	-4.64647	3.37658e-06	1.3956e-05
ENSG00000255974	CYP2A6	260.941	-2.0766	0.448239	-4.6328	3.60753e-06	1.48233e-05
ENSG00000088325	TPX2	986.075	-1.01202	0.218719	-4.62702	3.70969e-06	1.52103e-05
ENSG00000101057	MYBL2	428.931	-1.20995	0.262067	-4.61694	3.89434e-06	1.59087e-05
ENSG00000182667	NTM	235.254	1.67902	0.364379	4.60788	4.06791e-06	1.65721e-05
ENSG00000064886	CHI3L2	378.903	-1.42625	0.309603	-4.60671	4.09089e-06	1.66556e-05
ENSG00000011426	ANLN	1514	-1.2551	0.273345	-4.59162	4.39813e-06	1.78195e-05
ENSG00000128052	KDR	445.992	1.33303	0.290615	4.58695	4.49775e-06	1.81735e-05
ENSG00000142619	PADI3	104.415	-1.79508	0.391475	-4.58542	4.53065e-06	1.82898e-05
ENSG00000147257	GPC3	119.989	-2.02817	0.442959	-4.57869	4.67901e-06	1.88488e-05
ENSG00000169067	ACTBL2	54.5873	1.54085	0.33662	4.57741	4.7077e-06	1.89529e-05
ENSG00000173930	SLCO4C1	1764.37	-1.20491	0.263312	-4.57597	4.74024e-06	1.90667e-05
ENSG00000090889	KIF4A	309.912	-1.15024	0.251998	-4.56449	5.0072e-06	2.00679e-05
ENSG00000196208	GREB1	68.1749	-1.16679	0.256037	-4.5571	5.18637e-06	2.07237e-05
ENSG00000112742	TTK	185.682	-1.21602	0.266966	-4.55496	5.2395e-06	2.09176e-05
ENSG00000131711	MAP1B	434.321	1.51373	0.332783	4.5487	5.39778e-06	2.14977e-05
ENSG00000261068		140.75	-1.13317	0.250298	-4.5273	5.9742e-06	2.36032e-05
ENSG00000101335	MYL9	1736.04	1.41924	0.313526	4.52672	5.9905e-06	2.36606e-05
ENSG00000255248	MIR100HG	152.858	1.10245	0.243704	4.52372	6.07607e-06	2.39631e-05
ENSG00000136010	ALDH1L2	646.97	1.10804	0.24566	4.51044	6.46928e-06	2.53491e-05
ENSG00000279487		330.021	-1.19156	0.264639	-4.5026	6.71256e-06	2.62484e-05
ENSG00000187800	PEAR1	366.437	1.12806	0.251087	4.49269	7.03281e-06	2.74124e-05
ENSG00000237649	KIFC1	247.141	-1.00026	0.222726	-4.49099	7.08939e-06	2.75781e-05
ENSG00000173727		71.8154	-1.03627	0.230963	-4.48672	7.23266e-06	2.80928e-05
ENSG00000003096	KLHL13	76.823	-1.40298	0.313361	-4.47721	7.56258e-06	2.92466e-05
ENSG00000128918	ALDH1A2	199.124	-2.01024	0.449018	-4.47696	7.57138e-06	2.92722e-05
ENSG00000140279	DUOX2	898.734	-1.17474	0.262437	-4.47626	7.59616e-06	2.9351e-05
ENSG00000120820	GLT8D2	37.9331	1.01391	0.226671	4.47304	7.7116e-06	2.97626e-05
ENSG00000183018	SPNS2	166.987	-1.20459	0.270329	-4.45601	8.34992e-06	3.21054e-05
ENSG00000100097	LGALS1	6006.89	1.05389	0.236822	4.45014	8.5816e-06	3.29015e-05
ENSG00000169418	NPR1	1810.23	-1.24331	0.27954	-4.44772	8.67859e-06	3.32161e-05
ENSG00000168631	MUCL3	268.681	-1.4608	0.328444	-4.44763	8.68247e-06	3.32214e-05
ENSG00000188505	NCCRP1	131.026	-1.67545	0.376887	-4.44551	8.76849e-06	3.35313e-05
ENSG00000204334	ERICH2	145.702	-1.08839	0.245286	-4.43723	9.1125e-06	3.47373e-05
ENSG00000185479	KRT6B	228.045	1.67585	0.378276	4.43022	9.41375e-06	3.58057e-05
ENSG00000136235	GPNMB	1472.3	1.45887	0.329891	4.42228	9.76626e-06	3.70496e-05
ENSG00000166823	MESP1	46.5093	-1.20782	0.273315	-4.41915	9.90914e-06	3.75276e-05
ENSG00000064692	SNCAIP	53.1916	1.09303	0.24794	4.40845	1.04111e-05	3.92617e-05
ENSG00000251562	MALAT1	10792.9	-1.03504	0.23491	-4.40611	1.05243e-05	3.9655e-05
ENSG00000156510	HKDC1	1243.1	1.00389	0.228278	4.39768	1.09413e-05	4.11099e-05
ENSG00000085999	RAD54L	76.9067	-1.24889	0.284327	-4.39246	1.12078e-05	4.20283e-05
ENSG00000106278	PTPRZ1	113.893	-1.74851	0.399162	-4.38044	1.18442e-05	4.42036e-05
ENSG00000140022	STON2	310.823	1.07995	0.246772	4.37628	1.2072e-05	4.49784e-05
ENSG00000100479	POLE2	50.7369	-1.14384	0.261472	-4.37463	1.21637e-05	4.52571e-05
ENSG00000178999	AURKB	173.91	-1.13001	0.258807	-4.36622	1.26418e-05	4.68399e-05
ENSG00000142973	CYP4B1	3840.1	-1.69662	0.388659	-4.36532	1.26936e-05	4.70019e-05
ENSG00000163083	INHBB	75.485	-1.8496	0.424724	-4.35483	1.33169e-05	4.92182e-05
ENSG00000085840	ORC1	102.382	-1.06688	0.245119	-4.35251	1.34588e-05	4.96966e-05
ENSG00000105825	TFPI2	2911.18	1.53171	0.352736	4.34238	1.40949e-05	5.17926e-05
ENSG00000145703	IQGAP2	57.8114	-1.38525	0.319329	-4.33801	1.4378e-05	5.28038e-05
ENSG00000136689	IL1RN	2136.81	-1.15721	0.267605	-4.32433	1.52996e-05	5.59268e-05
ENSG00000156804	FBXO32	1683.25	1.09964	0.254673	4.31786	1.57549e-05	5.74632e-05
ENSG00000136286	MYO1G	205.204	1.94456	0.451121	4.31052	1.62873e-05	5.92289e-05
ENSG00000184678	H2BC21	397.475	-1.12535	0.261354	-4.30586	1.66337e-05	6.03901e-05
ENSG00000176438	SYNE3	371.843	1.22812	0.285312	4.30447	1.67383e-05	6.0753e-05
ENSG00000181085	MAPK15	269.4	-1.03797	0.241343	-4.30081	1.70174e-05	6.1632e-05
ENSG00000165716	DIPK1B	152.104	1.07453	0.250155	4.29545	1.74337e-05	6.31055e-05
ENSG00000213071	LPAL2	108.44	1.00941	0.236474	4.26857	1.96732e-05	7.07483e-05
ENSG00000114270	COL7A1	4334.95	1.3941	0.32667	4.26762	1.97572e-05	7.09961e-05
ENSG00000165480	SKA3	98.0735	-1.11404	0.261065	-4.26729	1.97864e-05	7.10626e-05
ENSG00000197415	VEPH1	1262.19	-1.16828	0.274231	-4.26019	2.0425e-05	7.3238e-05
ENSG00000181126	HLA-V	136.576	-1.02769	0.241716	-4.25166	2.12192e-05	7.59228e-05
ENSG00000257017	HP	251.522	2.06742	0.491507	4.20629	2.59595e-05	9.12206e-05
ENSG00000182585	EPGN	62.3229	-1.28549	0.306231	-4.19778	2.69543e-05	9.43931e-05
ENSG00000134020	PEBP4	1272.31	-1.63112	0.388683	-4.19653	2.71039e-05	9.48919e-05
ENSG00000153885	KCTD15	260.463	1.19091	0.284828	4.18116	2.90032e-05	0.000101091
ENSG00000137709	POU2F3	49.6913	1.06133	0.254009	4.17834	2.93649e-05	0.000102218
ENSG00000131400	NAPSA	17903	-1.27114	0.304465	-4.17499	2.98002e-05	0.000103517
ENSG00000230628		85.8393	-1.10617	0.265155	-4.1718	3.02201e-05	0.000104894
ENSG00000089847	ANKRD24	75.9464	-1.03079	0.247721	-4.16109	3.16726e-05	0.000109594
ENSG00000072163	LIMS2	91.7974	1.62835	0.391885	4.15518	3.25029e-05	0.000112234
ENSG00000172478	MAB21L4	265.229	-1.18119	0.284741	-4.1483	3.34959e-05	0.000115394
ENSG00000148773	MKI67	1236.4	-1.21487	0.294761	-4.12153	3.76364e-05	0.000128071
ENSG00000197191	CYSRT1	53.6713	-1.0795	0.262337	-4.11492	3.87317e-05	0.000131497
ENSG00000125398	SOX9	166.197	1.05713	0.257997	4.09744	4.17738e-05	0.000140964
ENSG00000189058	APOD	1082.6	-1.63203	0.398472	-4.09572	4.20855e-05	0.000141837
ENSG00000166482	MFAP4	78.1597	1.3609	0.33375	4.07759	4.55054e-05	0.000152362
ENSG00000160886	LY6K	63.1549	-1.2708	0.312157	-4.07101	4.6809e-05	0.000156374
ENSG00000128342	LIF	509.251	1.05999	0.260427	4.07018	4.6977e-05	0.000156739
ENSG00000125618	PAX8	140.104	1.24177	0.305458	4.06529	4.79733e-05	0.000159743
ENSG00000129195	PIMREG	95.1097	-1.05798	0.26065	-4.05901	4.92813e-05	0.00016365
ENSG00000002587	HS3ST1	116.958	-1.19962	0.29614	-4.05085	5.10311e-05	0.00016904
ENSG00000259583	ALDH1A3-AS1	115.53	-1.21414	0.299868	-4.04891	5.14565e-05	0.000170322
ENSG00000180353	HCLS1	158.607	-1.06024	0.262075	-4.04557	5.2197e-05	0.000172602
ENSG00000132386	SERPINF1	2389.96	-1.3979	0.345787	-4.04265	5.28507e-05	0.000174547
ENSG00000260549	MT1L	224.6	1.01502	0.251379	4.03783	5.39485e-05	0.000177909
ENSG00000140274	DUOXA2	235.916	-1.20579	0.300817	-4.00839	6.1135e-05	0.000199782
ENSG00000280143		73.6494	1.3557	0.33828	4.00762	6.13327e-05	0.00020033
ENSG00000138061	CYP1B1	4883.71	-1.24534	0.31212	-3.98995	6.60873e-05	0.000214026
ENSG00000105852	PON3	482.67	-1.16476	0.292097	-3.98759	6.67485e-05	0.000215958
ENSG00000119125	GDA	63.1497	-1.00589	0.252975	-3.97624	7.00127e-05	0.000225916
ENSG00000185112	FAM43A	245.395	1.17147	0.294746	3.97451	7.0524e-05	0.000227401
ENSG00000095713	CRTAC1	880.776	1.34334	0.340265	3.94792	7.88338e-05	0.000251823
ENSG00000104313	EYA1	63.0246	-1.25147	0.317431	-3.94251	8.06334e-05	0.000256711
ENSG00000148735	PLEKHS1	95.135	-1.54615	0.392346	-3.94078	8.12172e-05	0.0002582
ENSG00000183347	GBP6	230.484	-1.11769	0.284719	-3.92558	8.65219e-05	0.000273825
ENSG00000174099	MSRB3	131.697	1.41392	0.36027	3.92461	8.68708e-05	0.000274864
ENSG00000165799	RNASE7	145.462	1.46437	0.374267	3.91264	9.12943e-05	0.000287973
ENSG00000149591	TAGLN	2446.88	1.94071	0.498156	3.89579	9.78788e-05	0.000306929
ENSG00000067798	NAV3	66.9225	1.40035	0.359717	3.89291	9.90472e-05	0.000310156
ENSG00000107742	SPOCK2	1630.35	-1.41946	0.365384	-3.88486	0.000102388	0.000319717
ENSG00000198873	GRK5	122.876	1.02361	0.264219	3.87409	0.000107022	0.000332709
ENSG00000121297	TSHZ3	96.2361	1.21598	0.314479	3.86666	0.000110337	0.000341741
ENSG00000109610	SOD3	680.641	-1.24785	0.323445	-3.85801	0.000114315	0.000353079
ENSG00000183876	ARSI	139.941	1.67515	0.434556	3.85486	0.000115794	0.000357397
ENSG00000198719	DLL1	145.35	-1.29918	0.338556	-3.8374	0.000124345	0.000381014
ENSG00000196260	SFTA2	1969.44	-1.00188	0.261165	-3.8362	0.000124953	0.000382569
ENSG00000248383	PCDHAC1	72.4644	-1.02022	0.266969	-3.82149	0.000132646	0.000403532
ENSG00000135253	KCP	87.89	-1.38231	0.364012	-3.79743	0.000146202	0.000441949
ENSG00000051341	POLQ	107.74	-1.01443	0.267881	-3.78687	0.000152558	0.000459189
ENSG00000138640	FAM13A	1068.39	-1.00585	0.266581	-3.77314	0.000161203	0.000483463
ENSG00000188001	TPRG1	109.472	-1.40748	0.376545	-3.73787	0.000185583	0.000549664
ENSG00000005469	CROT	955.882	-1.06545	0.285681	-3.72952	0.000191848	0.000566336
ENSG00000094963	FMO2	221.371	-1.69661	0.45827	-3.70221	0.00021373	0.000623347
ENSG00000127564	PKMYT1	271.006	-1.08296	0.292849	-3.69803	0.000217283	0.000632604
ENSG00000275993	SIK1B	2337.57	1.0272	0.278203	3.69225	0.000222276	0.00064545
ENSG00000143476	DTL	169.665	-1.15488	0.312799	-3.69207	0.000222436	0.000645602
ENSG00000181449	SOX2	104.752	-1.23559	0.335502	-3.68282	0.000230665	0.000667055
ENSG00000163735	CXCL5	508.59	1.37032	0.376006	3.64442	0.000267993	0.000762934
ENSG00000064300	NGFR	1154.42	-1.78876	0.493581	-3.62404	0.000290032	0.000819904
ENSG00000184497	TMEM255B	74.0212	1.45767	0.402621	3.62045	0.000294094	0.000830859
ENSG00000128422	KRT17	62717.2	1.25642	0.347748	3.61302	0.00030265	0.000853406
ENSG00000013016	EHD3	125.953	1.03439	0.288196	3.58918	0.000331717	0.000927139
ENSG00000145335	SNCA	86.228	1.23568	0.344801	3.58374	0.000338715	0.000943933
ENSG00000115232	ITGA4	122.046	1.62161	0.453563	3.57528	0.000349856	0.000970924
ENSG00000115468	EFHD1	76.3252	1.17293	0.328179	3.57406	0.000351483	0.000975034
ENSG00000175197	DDIT3	2293.79	-1.19614	0.336541	-3.55423	0.000379086	0.00104488
ENSG00000003137	CYP26B1	85.6597	1.00419	0.283028	3.54801	0.000388147	0.00106742
ENSG00000166825	ANPEP	412.157	1.10603	0.312892	3.53487	0.000407982	0.00111806
ENSG00000124920	MYRF	343.261	1.0239	0.290496	3.52467	0.00042401	0.00115936
ENSG00000169429	CXCL8	3037.2	1.21295	0.345926	3.50639	0.000454225	0.00123163
ENSG00000026751	SLAMF7	350.442	-1.0272	0.293861	-3.49554	0.000473105	0.00128022
ENSG00000168824	NSG1	284.373	1.48045	0.424387	3.48844	0.000485856	0.00131074
ENSG00000182752	PAPPA	219.065	1.18599	0.341045	3.47752	0.000506075	0.00136061
ENSG00000159167	STC1	278.247	1.51471	0.437607	3.46134	0.000537499	0.00143613
ENSG00000257556		53.9528	-1.02343	0.295723	-3.46079	0.0005386	0.0014385
ENSG00000134013	LOXL2	1582.29	1.1844	0.342874	3.45432	0.000551674	0.001469
ENSG00000112769	LAMA4	103.054	-1.35582	0.392608	-3.45337	0.000553619	0.0014733
ENSG00000081181	ARG2	488.354	-1.12869	0.329405	-3.42646	0.000611496	0.00161508
ENSG00000156299	TIAM1	121.363	-1.05326	0.310174	-3.39571	0.000684502	0.00178634
ENSG00000182782	HCAR2	93.5376	-1.19232	0.352571	-3.38179	0.000720147	0.00187205
ENSG00000130600	H19	2121.19	2.04844	0.608658	3.36551	0.000764026	0.00197342
ENSG00000106003	LFNG	196.687	1.15562	0.343472	3.36452	0.000766768	0.00197936
ENSG00000129654	FOXJ1	158.984	-1.30922	0.389141	-3.36438	0.000767162	0.00197999
ENSG00000077092	RARB	58.1055	-1.03808	0.310887	-3.3391	0.000840512	0.00214524
ENSG00000163207	IVL	154.847	-1.07801	0.323764	-3.32962	0.000869634	0.00221111
ENSG00000137033	IL33	594.208	-1.24635	0.374511	-3.32793	0.000874923	0.00222118
ENSG00000196167	COLCA1	362.671	-1.00128	0.303517	-3.29894	0.000970519	0.00244063
ENSG00000113532	ST8SIA4	88.4942	-1.12885	0.343757	-3.28387	0.00102393	0.00256434
ENSG00000064655	EYA2	841.911	-1.03148	0.314894	-3.27563	0.00105426	0.00263238
ENSG00000173262	SLC2A14	99.8799	-1.06757	0.327461	-3.26015	0.00111354	0.00276902
ENSG00000235609		76.2496	1.02533	0.315819	3.24657	0.00116806	0.00289004
ENSG00000134321	RSAD2	326.388	1.20333	0.371555	3.23865	0.00120098	0.0029638
ENSG00000196104	SPOCK3	133.381	1.19535	0.369418	3.23577	0.00121315	0.00299051
ENSG00000157404	KIT	113.446	1.48518	0.462067	3.21421	0.00130804	0.00319843
ENSG00000103044	HAS3	1380.3	-1.18115	0.372148	-3.17388	0.00150417	0.00363671
ENSG00000158050	DUSP2	93.3281	-1.05433	0.332402	-3.17185	0.00151472	0.0036609
ENSG00000260314	MRC1	119.666	1.41179	0.455808	3.09734	0.00195268	0.00461085
ENSG00000119917	IFIT3	882.409	1.01278	0.3276	3.09152	0.00199134	0.00469631
ENSG00000174371	EXO1	91.783	-1.03556	0.335516	-3.08646	0.00202554	0.00476274
ENSG00000276043	UHRF1	260.38	-1.11749	0.363748	-3.07215	0.00212523	0.00497341
ENSG00000105499	PLA2G4C	74.8716	1.14916	0.382056	3.00783	0.00263121	0.00604617
ENSG00000237512	UNC5B-AS1	123.702	1.04983	0.350111	2.99857	0.00271246	0.00621467
ENSG00000173369	C1QB	115.683	1.52222	0.507767	2.99788	0.00271867	0.00622676
ENSG00000149021	SCGB1A1	153.058	-1.01174	0.3385	-2.98888	0.00280001	0.00639003
ENSG00000124731	TREM1	276.852	1.24753	0.421373	2.96062	0.00307019	0.00693782
ENSG00000138080	EMILIN1	162.014	1.14733	0.388977	2.9496	0.00318181	0.00715757
ENSG00000134874	DZIP1	72.5918	1.08045	0.369593	2.92334	0.00346294	0.0077156
ENSG00000153132	CLGN	595.275	-1.02702	0.352152	-2.91641	0.0035409	0.00787484
ENSG00000142156	COL6A1	1505.86	1.10797	0.383331	2.89038	0.00384782	0.00847829
ENSG00000074370	ATP2A3	331.452	1.12588	0.391105	2.87872	0.0039929	0.00875891
ENSG00000276850		400.602	1.00249	0.349473	2.86858	0.00412322	0.00901811
ENSG00000138829	FBN2	112.667	1.07787	0.377823	2.85284	0.00433306	0.0094184
ENSG00000165168	CYBB	75.233	1.18313	0.417206	2.83585	0.0045704	0.00988599
ENSG00000106624	AEBP1	276.613	1.24717	0.4422	2.82037	0.00479678	0.0103421
ENSG00000145824	CXCL14	804.879	1.26158	0.46229	2.72897	0.00635326	0.0133381
ENSG00000197632	SERPINB2	1406.21	-1.16261	0.429688	-2.7057	0.00681607	0.0141788
ENSG00000133101	CCNA1	153.467	-1.0159	0.377566	-2.69064	0.00713141	0.0147926
ENSG00000104332	SFRP1	264.199	1.29448	0.500935	2.58413	0.00976243	0.0195924
ENSG00000159189	C1QC	103.649	1.22949	0.476288	2.58139	0.0098404	0.019734
ENSG00000155659	VSIG4	112.141	1.32756	0.52709	2.51865	0.0117805	0.02322
ENSG00000182492	BGN	508.552	1.22747	0.495259	2.47844	0.0131958	0.0256824
ENSG00000170074	FAM153A	69.7926	-1.00407	0.414661	-2.42143	0.0154598	0.029585
ENSG00000173372	C1QA	143.503	1.24587	0.518725	2.4018	0.0163146	0.0310163
ENSG00000184564	SLITRK6	126.317	-1.01233	0.431853	-2.34415	0.0190704	0.0355069
ENSG00000162722	TRIM58	125.981	1.28692	0.567801	2.26649	0.0234214	0.0426209

## Sheet: Supplementary table 7
Supplementary table 7. Differentially expressed proteins between TGFß-1 treated and untreated AEC at day 13 of culture an scaled adjusted p-value<0,05, according to DEqMS analysis.
Gene.name	logFC	AveExpr	t	P.Value	adj.P.Val	peptide count	sca.t	sca.P.Value	sca.adj.pval
TGFBI	-3.52283	26.7645	-23.6871	1.18242e-33	2.37666e-30	19	-24.551	5.37841e-35	1.08106e-31
ICAM1	-2.22338	24.5801	-13.6353	1.00768e-20	1.01272e-17	5	-13.9757	1.94177e-21	1.95148e-18
THBS1	-2.93613	27.285	-12.8412	1.75433e-19	8.81551e-17	12	-13.1154	4.35061e-20	2.27322e-17
FN1	-3.66043	25.8917	-12.8783	1.53208e-19	8.81551e-17	13	-13.1048	4.52382e-20	2.27322e-17
LAMC2	-2.99459	25.0621	-12.5661	4.80828e-19	1.93293e-16	15	-12.8251	1.26929e-19	5.10255e-17
VIM	-3.51977	26.019	-12.1001	2.71253e-18	9.08698e-16	9	-12.3043	8.8936e-19	2.97936e-16
TNC	-1.95477	25.2837	-11.5412	2.23679e-17	5.61993e-15	11	-11.8898	4.29052e-18	1.23199e-15
ITGB6	-2.48659	23.6313	-12.0468	4.24718e-18	1.21955e-15	1	-11.8386	6.60294e-18	1.65899e-15
LAMB3	-1.89933	26.5067	-9.81142	1.91638e-14	4.00859e-12	23	-10.0585	5.67861e-15	1.26822e-12
PDLIM4	-3.35345	23.0184	-11.2858	1.99432e-14	4.00859e-12	1	-11.1189	2.0929e-14	4.20672e-12
PALLD	-3.00119	22.1555	-9.66112	1.33103e-13	2.43216e-11	1	-9.62609	1.186e-13	2.06698e-11
ITGAV	-4.21891	22.2109	-10.2603	1.82723e-13	3.06061e-11	1	-10.2738	1.23402e-13	2.06698e-11
TAGLN	-4.371	21.6133	-9.42463	2.28916e-13	3.53939e-11	1	-9.46806	1.54666e-13	2.39138e-11
DPYSL3	-2.88555	23.4586	-9.16599	2.5606e-13	3.67629e-11	2	-9.2041	1.81483e-13	2.60558e-11
CTGF	-2.79792	23.6466	-9.59062	2.98921e-13	4.00554e-11	1	-9.51619	3.02894e-13	4.05877e-11
ADIRF	1.86632	24.7693	9.27399	4.76483e-13	5.98581e-11	1	9.0615	8.62802e-13	1.08389e-10
SERPINA3	-3.8846	22.2937	-8.94031	3.13287e-12	3.66239e-10	1	-8.98008	2.16818e-12	2.56355e-10
TPM1	-1.28493	25.5816	-8.3717	6.45143e-12	6.82493e-10	3	-8.46219	3.81828e-12	4.2029e-10
PRSS23	-2.06884	21.7902	-8.56662	3.27975e-12	3.66239e-10	1	-8.47975	3.97289e-12	4.2029e-10
TGM2	-1.89781	26.4527	-8.23294	1.13668e-11	1.14236e-09	17	-8.40797	4.77476e-12	4.79864e-10
ALDH1A1	1.39302	26.1651	8.04534	2.4462e-11	2.34136e-09	8	8.26978	8.44364e-12	8.08177e-10
LOX	-4.93606	20.7885	-8.98223	6.30816e-11	5.76336e-09	1	-9.04205	3.81273e-11	3.48345e-09
LAMA3	-1.44859	26.5889	-7.50709	2.20832e-10	1.77549e-08	33	-7.68433	9.47555e-11	8.2808e-09
PTPN23	-3.0417	22.6972	-9.47994	1.16213e-10	1.0156e-08	1	-9.2385	1.38858e-10	1.15267e-08
SLC9A3R1	2.48193	23.7388	7.68265	1.56123e-10	1.30753e-08	1	7.67091	1.43367e-10	1.15267e-08
PDLIM7	-2.98456	22.4849	-7.91086	3.04119e-10	2.35107e-08	1	-7.91459	2.4778e-10	1.91553e-08
CBR1	0.97885	25.4791	7.1028	1.14888e-09	8.55278e-08	6	7.34781	3.7978e-10	2.78668e-08
HSPA9	0.731225	26.7351	6.90042	2.61558e-09	1.75244e-07	17	7.34249	3.88194e-10	2.78668e-08
PDXK	-0.972941	25.5089	-7.02483	1.57781e-09	1.09359e-07	4	-7.19457	7.13741e-10	4.94696e-08
ERLIN1	1.18136	21.8098	7.07333	1.29528e-09	9.29827e-08	2	6.98957	1.65671e-09	1.11e-07
ECH1	0.819065	24.4303	6.89034	2.72477e-09	1.76671e-07	3	6.96559	1.82789e-09	1.18518e-07
POSTN	-1.96422	25.8928	-6.81421	3.71037e-09	2.33058e-07	13	-6.9327	2.09166e-09	1.31382e-07
NT5E	-1.69483	23.2872	-6.6881	6.18131e-09	3.76498e-07	2	-6.69271	5.57922e-09	3.39825e-07
DCXR	1.9094	22.1502	6.66443	7.23176e-09	4.27524e-07	1	6.63667	7.43455e-09	4.39513e-07
PGC	3.47623	26.0902	6.97892	1.24017e-08	7.1221e-07	1	6.99216	1.01189e-08	5.81113e-07
PRDX1	0.703271	28.8105	6.16731	5.00276e-08	2.13948e-06	13	6.5142	1.15341e-08	6.43988e-07
ANGPTL4	-5.23294	22.7963	-7.42096	1.95095e-08	1.04426e-06	1	-7.50142	1.19254e-08	6.47838e-07
ALCAM	2.63113	23.7191	6.55983	1.50635e-08	8.41046e-07	1	6.57637	1.2891e-08	6.81867e-07
SERPINA1	-1.3882	24.5119	-6.3994	1.97768e-08	1.04426e-06	3	-6.46803	1.391e-08	7.16898e-07
TPM4	-0.774752	28.4797	-6.15894	5.17226e-08	2.16588e-06	17	-6.45264	1.48052e-08	7.43962e-07
CALD1	-2.85547	22.382	-6.71538	2.02617e-08	1.04426e-06	1	-6.73752	1.64632e-08	8.07101e-07
SARG	1.31081	25.695	6.31239	2.80282e-08	1.40045e-06	4	6.41711	1.70966e-08	8.18195e-07
IMPDH2	1.04859	25.4202	6.21036	4.21375e-08	1.92492e-06	7	6.38307	1.96209e-08	9.17162e-07
CKMT1A	0.930846	26.4671	6.13152	5.76866e-08	2.36633e-06	6	6.31654	2.56706e-08	1.17268e-06
FGFBP1	2.66743	24.4268	6.26081	3.44503e-08	1.61035e-06	2	6.30517	2.68759e-08	1.20046e-06
TUBA4A	-0.611137	26.8021	-5.96976	1.09577e-07	4.31863e-06	6	-6.29908	2.75442e-08	1.20356e-06
SERPINB1	1.58601	24.7065	6.28422	3.13723e-08	1.50139e-06	2	6.28804	2.87983e-08	1.23159e-06
DBN1	-1.25007	24.1312	-6.32083	2.85665e-08	1.40045e-06	1	-6.19688	4.36242e-08	1.82676e-06
GLUD1;GLUD2	0.73433	25.9353	5.85347	1.73354e-07	6.20051e-06	10	6.12593	5.52604e-08	2.2668e-06
SLIRP	1.32273	24.0281	6.20798	4.47275e-08	1.99783e-06	1	6.10846	6.20795e-08	2.49559e-06
TGFB1I1	-1.66831	20.0611	-6.99611	4.5849e-08	2.0034e-06	1	-6.70588	8.81128e-08	3.47268e-06
HSD17B4	0.957966	25.9375	5.79715	2.16298e-07	7.24599e-06	10	5.97613	1.00561e-07	3.84401e-06
OLA1	1.05927	23.6845	5.91052	1.38461e-07	5.21544e-06	3	5.97414	1.01359e-07	3.84401e-06
SOD2	-1.22155	25.7221	-5.86288	1.67054e-07	6.10508e-06	4	-5.9599	1.07275e-07	3.99301e-06
TP53I3	-2.27211	23.5716	-6.02309	1.40116e-07	5.21544e-06	1	-6.02781	1.2739e-07	4.63354e-06
RPS20	0.81096	25.8275	5.84986	1.75835e-07	6.20051e-06	3	5.91331	1.29119e-07	4.63354e-06
AIM1	1.67559	23.4547	5.9839	1.19026e-07	4.60083e-06	1	5.94196	1.31399e-07	4.63354e-06
ALDH3A1	2.81738	25.9342	5.8383	1.84013e-07	6.37702e-06	3	5.90052	1.35848e-07	4.70784e-06
PA2G4	0.664094	26.2089	5.59246	4.81059e-07	1.44318e-05	9	5.87164	1.52347e-07	5.11094e-06
ITGA2	-1.12165	25.2218	-6.0221	9.32625e-08	3.74915e-06	1	-5.88175	1.52565e-07	5.11094e-06
COX4I1	0.853811	25.4587	5.71487	2.98545e-07	9.37617e-06	4	5.8419	1.71407e-07	5.64801e-06
ERLIN2	0.644526	23.2683	5.58433	4.96488e-07	1.46756e-05	6	5.83661	1.75041e-07	5.67471e-06
DNAJB1	1.31633	24.0846	5.80249	2.11808e-07	7.21585e-06	2	5.79243	2.08464e-07	6.65101e-06
MDH2	0.529474	28.8808	5.36966	1.1371e-06	2.90461e-05	14	5.7634	2.3379e-07	7.30801e-06
TACC2	2.70239	24.7199	5.88282	2.63987e-07	8.55829e-06	1	5.89206	2.36329e-07	7.30801e-06
MFGE8	-1.21817	23.3491	-5.73876	2.7191e-07	8.67521e-06	2	-5.71893	2.78584e-07	8.32408e-06
S100A16	1.02774	26.8603	5.65752	3.7345e-07	1.13732e-05	3	5.71841	2.79163e-07	8.32408e-06
ATP5A1	0.544996	27.7903	5.35481	1.20372e-06	3.02435e-05	21	5.71619	2.81611e-07	8.32408e-06
NOP56	1.23023	23.9184	5.7091	3.05349e-07	9.44234e-06	2	5.69171	3.10078e-07	9.0327e-06
FKBP4	1.25654	24.6017	5.76818	2.52339e-07	8.31477e-06	1	5.67383	3.45313e-07	9.91542e-06
SCP2	0.705406	25.259	5.47281	7.64587e-07	2.13447e-05	5	5.65813	3.53812e-07	1.00164e-05
GCLC	3.1425	23.3662	5.67262	5.17056e-07	1.50621e-05	1	5.71146	4.18929e-07	1.16951e-05
ATP1B1	1.2407	25.1758	5.50485	6.75556e-07	1.93981e-05	4	5.59119	4.59927e-07	1.26637e-05
PPL	1.03272	25.6966	5.40682	9.85872e-07	2.64214e-05	11	5.54702	5.46543e-07	1.48453e-05
VCAN	-3.04899	22.6418	-5.55589	7.29004e-07	2.0638e-05	1	-5.59478	5.94049e-07	1.59205e-05
FLNB	-0.83055	26.7337	-5.36863	1.14161e-06	2.90461e-05	42	-5.52016	6.06887e-07	1.60506e-05
RPL30	0.804832	25.8019	5.39591	1.02808e-06	2.71901e-05	3	5.45429	7.84064e-07	2.037e-05
TYMP	-2.13381	23.2066	-5.48744	8.68227e-07	2.35829e-05	1	-5.49736	7.92742e-07	2.037e-05
MAOA	1.10844	25.9222	5.34508	1.24946e-06	3.10051e-05	5	5.44891	8.00612e-07	2.037e-05
TRAP1	1.82202	23.5356	5.45033	8.62854e-07	2.35829e-05	1	5.44933	8.26181e-07	2.07578e-05
ACO2	0.679174	25.9854	5.19454	2.21793e-06	5.06596e-05	14	5.42777	8.69014e-07	2.15644e-05
ATP1A1	1.21203	25.7134	5.29639	1.5052e-06	3.60172e-05	16	5.40999	9.30929e-07	2.28191e-05
SLC3A2	1.53593	24.8645	5.31628	1.39506e-06	3.37841e-05	4	5.38912	1.00924e-06	2.44405e-05
UQCRC1	0.542589	26.1005	5.06475	3.6209e-06	7.50311e-05	12	5.38084	1.04202e-06	2.4934e-05
AK2	0.568567	25.0119	5.13529	2.77568e-06	6.1309e-05	5	5.35357	1.15772e-06	2.73767e-05
CLINT1	1.38778	23.7416	5.38605	1.10363e-06	2.8809e-05	1	5.34416	1.23852e-06	2.89468e-05
SLC1A5	1.87702	22.2277	5.45678	1.37321e-06	3.36604e-05	1	5.4489	1.32365e-06	3.05809e-05
HSPE1	0.613773	27.5109	5.07326	3.50686e-06	7.34249e-05	6	5.28596	1.50182e-06	3.4303e-05
EML2	1.69568	23.2832	5.30469	1.55436e-06	3.67561e-05	1	5.29714	1.52983e-06	3.45502e-05
RPL4	0.522732	25.8485	4.98041	4.9666e-06	9.88403e-05	7	5.26414	1.63299e-06	3.61559e-05
CP	-2.4054	22.8218	-5.23262	1.97823e-06	4.5704e-05	2	-5.27131	1.63691e-06	3.61559e-05
CYR61	-1.42302	26.2576	-5.18343	2.3134e-06	5.22465e-05	2	-5.19453	2.13129e-06	4.567e-05
ACTN1	-1.17208	25.05	-5.1028	3.13764e-06	6.78136e-05	5	-5.19355	2.13928e-06	4.567e-05
RPL6	0.605085	26.4897	5.00592	4.51493e-06	9.18136e-05	5	5.192	2.15201e-06	4.567e-05
RUVBL2	0.789866	24.7015	5.08275	3.38377e-06	7.15935e-05	4	5.19121	2.15853e-06	4.567e-05
ATP5B	0.425265	27.9164	4.76084	1.11985e-05	0.000176979	21	5.17211	2.32155e-06	4.86075e-05
TAGLN2	-0.538044	28.1877	-4.87834	7.26096e-06	0.000127181	10	-5.16052	2.42634e-06	5.02778e-05
MUC1	0.96405	25.9469	5.17312	2.40554e-06	5.37238e-05	2	5.13414	2.68253e-06	5.50193e-05
RPL22	0.666455	25.9804	5.25913	1.73505e-06	4.05518e-05	2	5.11459	2.88925e-06	5.82395e-05
FAM83H	2.50698	22.3006	5.29376	3.2752e-06	7.00336e-05	1	5.30858	2.89749e-06	5.82395e-05
RPL12	0.627048	27.0879	4.97635	5.04262e-06	9.93693e-05	4	5.11094	2.9296e-06	5.8302e-05
ALDOA	0.533852	28.8705	4.81909	9.03872e-06	0.000147706	18	5.1033	3.01573e-06	5.94277e-05
FH	0.601124	24.9651	4.90749	6.51682e-06	0.000121285	5	5.08636	3.21566e-06	6.27522e-05
PPA2	0.738012	25.0755	4.94608	5.6452e-06	0.000108065	4	5.05618	3.60467e-06	6.96671e-05
TCP1	0.608363	25.7855	4.81222	9.27062e-06	0.000150274	11	5.03646	3.88323e-06	7.43361e-05
CYCS	0.704227	25.4144	4.89132	6.9197e-06	0.000126442	5	5.03379	3.92268e-06	7.43829e-05
NCL	0.712896	26.8492	4.83939	8.38642e-06	0.000140472	13	5.0196	4.13814e-06	7.77352e-05
LDHB	0.97403	27.054	4.90856	6.49096e-06	0.000121285	6	5.01624	4.19093e-06	7.79979e-05
HSPA4L	2.54018	22.8041	5.21207	4.54705e-06	9.18136e-05	1	5.20297	4.36899e-06	8.05657e-05
GOT2	0.562963	27.3983	4.73661	1.22388e-05	0.00018923	8	4.96566	5.06886e-06	9.26219e-05
PHB	0.553505	26.38	4.70104	1.39383e-05	0.000209075	12	4.94988	5.37785e-06	9.73826e-05
AKR1B10	3.37914	23.5957	4.91417	6.8641e-06	0.000126442	1	4.95525	5.68707e-06	0.000101989
MRPL12	0.79337	24.5469	5.0028	4.56784e-06	9.18136e-05	2	4.93173	5.75616e-06	0.000101989
SUCLG2	0.779884	24.7147	4.87572	7.33176e-06	0.000127181	3	4.92836	5.8293e-06	0.000101989
RPS11	0.765326	26.2317	4.87542	7.33981e-06	0.000127181	3	4.92809	5.83521e-06	0.000101989
HADHB	0.678744	24.8746	4.75074	1.16213e-05	0.000181075	7	4.91639	6.0962e-06	0.000105632
FBLIM1	-2.34483	22.7277	-5.30408	7.57802e-06	0.00012974	1	-5.3187	6.46344e-06	0.000111039
CCT3	0.552004	26.2023	4.65604	1.64214e-05	0.000240928	11	4.89737	6.54503e-06	0.000111487
FKBP5	1.34446	24.5119	4.88295	7.13796e-06	0.000127181	2	4.89365	6.6365e-06	0.000111831
PDE12	1.72552	22.5983	5.11534	5.22245e-06	0.000101914	1	5.02761	6.67649e-06	0.000111831
ADK	0.699588	24.3509	4.8311	8.64706e-06	0.000143641	3	4.88342	6.89458e-06	0.00011453
PAICS	1.02771	23.8638	4.82353	8.89206e-06	0.0001465	3	4.87528	7.10703e-06	0.000116096
MYO1B	0.688285	26.9563	4.72113	1.29521e-05	0.000197225	6	4.87162	7.20455e-06	0.000116096
TOP1	1.58353	23.415	4.91926	7.11634e-06	0.000127181	1	4.9031	7.26567e-06	0.000116096
PDHX	1.04872	23.0771	4.88166	7.17206e-06	0.000127181	2	4.86639	7.34614e-06	0.000116096
CBR3	0.737619	24.8292	5.14207	2.95497e-06	6.45597e-05	1	4.88539	7.36051e-06	0.000116096
GOT1	1.37527	24.2436	4.85255	7.98815e-06	0.000134926	2	4.86546	7.37157e-06	0.000116096
NAA10	1.39651	22.7617	4.95286	6.48337e-06	0.000121285	1	4.9038	7.44696e-06	0.000116096
SBDS	1.00521	23.3877	4.95924	5.51458e-06	0.00010658	1	4.86887	7.45091e-06	0.000116096
ATP5C1	0.85878	25.1869	4.76553	1.10076e-05	0.000176979	3	4.81682	8.83157e-06	0.00013655
IMMT	0.553468	25.0739	4.59295	2.06406e-05	0.000284162	8	4.81008	9.05497e-06	0.000138935
HNRNPC	0.467541	27.6676	4.54872	2.42105e-05	0.000324421	6	4.79791	9.4724e-06	0.000143752
ANXA1	0.683954	28.4919	4.62654	1.82773e-05	0.000260549	19	4.79679	9.51198e-06	0.000143752
RPL5	0.592445	26.0817	4.62798	1.81823e-05	0.000260549	5	4.78623	9.89072e-06	0.000148361
AHCY	0.89917	25.9763	4.65878	1.62583e-05	0.000240288	8	4.77273	1.03965e-05	0.000154793
PHB2	0.725046	26.0459	4.60661	1.96455e-05	0.000278081	13	4.76244	1.07992e-05	0.000159606
SHMT1	1.6013	22.8659	4.78258	1.10951e-05	0.000176979	1	4.77658	1.09689e-05	0.000160931
RPL7A	0.5411	26.3632	4.53266	2.56496e-05	0.000339182	8	4.75027	1.12951e-05	0.000164515
ANXA11	0.62477	25.3024	4.57742	2.18315e-05	0.000298513	7	4.74806	1.13875e-05	0.000164668
S100A14	1.28368	25.5648	4.72397	1.28184e-05	0.00019668	2	4.73327	1.20249e-05	0.000172643
DDB1	1.84068	22.8073	4.79444	1.32474e-05	0.000200205	1	4.79591	1.26381e-05	0.00018016
PDHB	0.447448	24.3381	4.54397	2.46275e-05	0.000327823	4	4.71632	1.2798e-05	0.000181155
SDHA	0.682112	24.9327	4.56784	2.25993e-05	0.000304862	5	4.69478	1.38515e-05	0.000194695
NOLC1	1.08537	23.7527	5.07262	7.61659e-06	0.00012974	1	4.85398	1.47466e-05	0.000205838
TOMM70A	0.999316	23.3926	4.77166	1.12703e-05	0.000176979	1	4.68587	1.49254e-05	0.000206898
ATIC	0.619316	25.1347	4.46335	3.28756e-05	0.000412999	7	4.62574	1.78285e-05	0.000245447
SLK	1.34778	23.3168	4.65665	1.74834e-05	0.000254649	1	4.63242	1.85046e-05	0.000253022
RPL28	0.806764	24.7097	4.66034	1.61666e-05	0.000240288	2	4.61218	1.8731e-05	0.000254388
NASP	1.85201	23.2093	4.63243	2.20321e-05	0.00029922	1	4.63598	2.09984e-05	0.000283267
BLVRA	1.05139	24.1195	4.63632	1.80107e-05	0.000260442	1	4.57607	2.17716e-05	0.000290562
ANP32B	1.22735	24.0242	4.61262	2.00363e-05	0.000281629	1	4.58083	2.18283e-05	0.000290562
SRSF9	1.23197	23.4799	4.60539	2.05635e-05	0.000284162	1	4.57507	2.22854e-05	0.000294696
AGR2	0.825584	27.1904	4.51315	2.75109e-05	0.000360708	3	4.56171	2.24981e-05	0.000295563
RUVBL1	0.599849	25.4651	4.405	4.04612e-05	0.000486988	5	4.54319	2.40571e-05	0.000313992
CCT5	0.463155	26.4161	4.26049	6.72932e-05	0.000750078	12	4.51956	2.62007e-05	0.000339764
RPL3	0.442936	26.4548	4.26912	6.52957e-05	0.000743163	7	4.51727	2.64176e-05	0.000340381
NUMA1	1.55344	22.7853	4.53251	2.78158e-05	0.000360708	1	4.53094	2.71735e-05	0.00034789
RPSA	0.53261	27.0437	4.29847	5.89173e-05	0.00068851	11	4.50547	2.75655e-05	0.000349641
RPL37A	0.918469	25.4429	4.60617	2.05058e-05	0.000284162	1	4.5149	2.76582e-05	0.000349641
SDPR	1.66005	23.9983	4.49611	3.03823e-05	0.000388971	1	4.50399	2.87591e-05	0.000361286
HSPD1	0.45862	28.1683	4.21255	7.95241e-05	0.000841281	27	4.4518	3.34262e-05	0.000417308
NPM1	0.478995	28.3633	4.23163	7.44184e-05	0.000805755	7	4.44358	3.44251e-05	0.000427126
GGCT	1.062	23.1446	4.54492	2.84646e-05	0.000366755	1	4.47451	3.52968e-05	0.000435255
RPL18	0.620412	26.1104	4.37844	4.44539e-05	0.000531859	3	4.42589	3.66721e-05	0.000446844
FBXO2	-1.28952	22.9957	-4.57076	3.32102e-05	0.000414612	1	-4.5286	3.66812e-05	0.000446844
METTL7A	1.62269	23.8727	4.42201	4.02487e-05	0.000486988	1	4.42664	3.85765e-05	0.000467101
DTYMK	1.04011	23.0136	4.51183	3.19502e-05	0.000406455	1	4.43891	3.99641e-05	0.000481005
SNRPF	0.701884	24.0775	4.46996	3.27093e-05	0.000412999	2	4.39815	4.11787e-05	0.000492673
RPS27	0.866454	25.3662	4.41052	3.96764e-05	0.000486278	2	4.38512	4.24093e-05	0.000504394
COX5A	0.670486	25.7882	4.25943	6.75443e-05	0.000750078	5	4.37032	4.47e-05	0.000528308
CS	0.570375	25.6801	4.23398	7.38124e-05	0.000805755	5	4.36878	4.49456e-05	0.000528308
RPS2	0.646589	24.991	4.25116	6.95218e-05	0.000767795	5	4.36661	4.52933e-05	0.0005293
MRPL49	0.761553	22.5324	4.53323	2.77447e-05	0.000360708	1	4.38113	4.61202e-05	0.000535847
PNPT1	1.42365	22.39	4.4115	4.62355e-05	0.000549902	1	4.38707	4.8833e-05	0.000564106
ACLY	1.13985	24.2851	4.27469	6.40349e-05	0.000739713	4	4.33555	5.05638e-05	0.000580761
TIMM50	1.42254	22.3687	4.74264	3.71447e-05	0.000458042	1	4.60656	5.15043e-05	0.000586849
HSPA1B;HSPA1A	0.414152	26.1013	4.05369	0.00013738	0.00129035	12	4.32939	5.16777e-05	0.000586849
TRIM29	3.30758	23.0809	4.43208	6.36087e-05	0.000739037	1	4.47456	5.29227e-05	0.00059761
PRDX2	0.504286	26.9456	4.16383	9.41433e-05	0.000980456	5	4.31816	5.37691e-05	0.000603775
IDH1	0.600559	26.3498	4.16484	9.38158e-05	0.000980456	8	4.31397	5.45698e-05	0.000609362
CISD1	0.611132	24.0397	4.2619	6.69642e-05	0.000750078	3	4.30807	5.57187e-05	0.000617117
GNB2L1	0.552057	26.711	4.12973	0.000105888	0.00106952	12	4.30726	5.58783e-05	0.000617117
ERP29	0.484247	25.8685	4.09549	0.000119093	0.00117342	6	4.27351	6.29279e-05	0.000691175
PC	2.15316	22.1286	4.33929	7.14584e-05	0.00078487	1	4.3651	6.32811e-05	0.000691277
PPP1CC	0.944473	22.8139	4.5219	4.0302e-05	0.000486988	1	4.36229	6.55735e-05	0.000712447
PRDX6	0.599951	26.6502	4.11999	0.000109494	0.00109494	7	4.25978	6.60366e-05	0.000713621
SRM	1.16509	23.0672	4.33656	5.74126e-05	0.000674849	1	4.28412	6.70016e-05	0.000720177
RPS14	0.505022	26.41	4.1179	0.000110282	0.00109736	4	4.23313	7.24985e-05	0.000775117
DEK	1.30908	22.782	4.34027	6.60079e-05	0.00074537	1	4.29731	7.37661e-05	0.000784497
GSR	1.23066	23.7924	4.23135	7.68739e-05	0.000817547	1	4.21525	7.95203e-05	0.000841241
LTF	-4.20308	19.8297	-4.22386	9.93326e-05	0.00101867	1	-4.27258	8.19347e-05	0.000862244
APEH	0.890907	23.7322	4.2827	6.54427e-05	0.000743163	1	4.2053	8.35942e-05	0.000875127
NACA	0.541875	25.2681	4.14355	0.000100967	0.00102497	3	4.1886	8.46832e-05	0.000877915
CCT8	0.628281	25.573	4.05401	0.00013723	0.00129035	9	4.18843	8.47341e-05	0.000877915
PCCB	2.15881	21.7626	4.43054	9.81392e-05	0.0010168	1	4.44692	8.71262e-05	0.000894051
GM2A	0.916333	23.6397	4.32982	6.52414e-05	0.000743163	1	4.2334	8.75757e-05	0.000894051
MDH1	0.749141	25.5964	4.10345	0.00011589	0.00114748	4	4.17878	8.76259e-05	0.000894051
RPS4X	0.665749	25.2316	4.05666	0.000135999	0.00128942	6	4.16735	9.11726e-05	0.00092554
PEA15	-1.32334	24.1217	-4.20228	9.08655e-05	0.000956228	1	-4.18534	9.39796e-05	0.000947569
SPRYD4	0.76271	22.3199	4.59795	3.47352e-05	0.000430974	1	4.2758	9.42855e-05	0.000947569
ATP5J	0.91159	25.2956	4.23185	7.67392e-05	0.000817547	1	4.16347	9.51099e-05	0.000951099
FASN	1.33725	26.9225	4.08401	0.000123868	0.00120861	14	4.14886	9.72101e-05	0.000967288
POR	1.50339	22.541	4.20562	9.88434e-05	0.00101867	1	4.19859	9.8405e-05	0.000974355
MCCC1	1.52976	22.8803	4.21928	0.000100839	0.00102497	1	4.21098	0.000100472	0.000989941
ETFB	0.541758	25.5199	3.98955	0.000170804	0.00152585	6	4.13012	0.00010372	0.00101697
NTN4	-0.890853	23.1401	-4.28366	7.45624e-05	0.000805755	1	-4.17305	0.000105151	0.00102598
UBAP2L	0.62155	23.6568	4.31679	5.617e-05	0.000664128	1	4.12107	0.000108495	0.0010535
GRPEL1	0.648849	24.5667	4.06424	0.000132528	0.00127404	3	4.10811	0.000111903	0.00108137
RAB3A	1.03987	22.4566	4.40977	7.61791e-05	0.000817547	1	4.26104	0.000114973	0.00110572
CPT2	2.07202	21.5367	4.16931	0.000130505	0.00126113	1	4.19283	0.000116903	0.00111893
YARS	0.960938	24.1476	4.09625	0.000120459	0.00118108	2	4.09228	0.000119772	0.00114096
IARS	1.94344	22.6858	4.07334	0.000134029	0.00127677	1	4.09473	0.000122146	0.00115154
ACADSB	1.82209	24.0239	4.0798	0.000133109	0.00127404	1	4.09805	0.00012255	0.00115154
RPS9	1.00685	24.0933	4.1305	0.000108727	0.00109271	1	4.08948	0.000122602	0.00115154
PSMA6	0.439631	26.2282	3.94119	0.000201043	0.00173872	4	4.06619	0.000129251	0.00120834
RPS26;RPS26P11	0.594417	25.8056	4.01185	0.000158382	0.00144703	3	4.05526	0.000134181	0.00124863
CTSB	-0.834347	25.7521	-3.98985	0.000170632	0.00152585	3	-4.03266	0.000144959	0.00134074
GALE	1.26207	23.5105	4.08528	0.000139406	0.00130328	1	4.06566	0.000145414	0.00134074
RPL14	0.506213	26.5602	3.92624	0.000211386	0.00180803	4	4.02947	0.000146546	0.00134501
APRT	0.818171	23.1336	4.04522	0.000141405	0.00131585	2	4.02558	0.000148503	0.00135495
G6PD	0.604298	26.1671	3.89284	0.000236382	0.00197148	10	4.02388	0.000149369	0.00135495
EEF2	0.566126	26.8508	3.8801	0.000246647	0.00203181	22	4.02333	0.000149651	0.00135495
TNS1	-2.12314	21.6019	-4.01999	0.000173075	0.00153347	1	-4.04638	0.000155064	0.00139766
ATP5I	1.05293	24.7856	4.00299	0.00016321	0.00147771	2	4.00857	0.000157369	0.00141211
PRPS1	0.745573	24.0339	4.03661	0.000145606	0.0013487	2	4.00491	0.000159339	0.00142343
RPS3A	0.519452	25.7991	3.90412	0.000227637	0.00191585	4	4.00297	0.000160396	0.00142653
NME1	0.878598	26.0038	4.00995	0.000159407	0.00144981	2	3.99949	0.000162302	0.00143712
NDUFAB1	0.679447	24.6603	3.94043	0.000201553	0.00173872	3	3.98289	0.000171716	0.00151381
SCEL	1.31999	25.2131	3.98903	0.000173313	0.00153347	1	3.98323	0.000173639	0.00152408
STOML2	0.459489	24.8479	3.81676	0.000304338	0.00230385	6	3.97802	0.000174573	0.00152562
RPS8	0.504799	26.8243	3.84285	0.000279161	0.00218332	5	3.96955	0.000179659	0.00155797
UQCRC2	0.493709	25.5453	3.81512	0.000305995	0.00230385	7	3.96928	0.000179825	0.00155797
ENSA	0.900392	23.4201	4.03099	0.000152467	0.00139935	1	3.97449	0.000181107	0.00156234
ECHS1	0.474055	25.7463	3.8542	0.000268837	0.00216145	4	3.96166	0.000184522	0.001585
SDR16C5	1.2531	22.5801	4.03413	0.000173946	0.00153347	1	4.0057	0.000186316	0.0015936
F3	-1.04586	22.8624	-4.0057	0.00017073	0.00152585	1	-3.97245	0.00018718	0.00159421
GPX1	0.622212	25.5476	3.86319	0.000260925	0.00212332	4	3.94273	0.000196709	0.0016683
MTHFD1	1.26581	23.6117	3.9224	0.000214123	0.00182368	2	3.93993	0.000198571	0.00167701
AHCYL1	1.31653	22.781	4.01588	0.000191527	0.00167378	1	3.99523	0.000199597	0.00167862
NOP58	1.07534	22.8812	3.98715	0.000186999	0.00164135	1	3.95818	0.000201751	0.00168967
ITGB1	-0.593632	25.8029	-3.80757	0.000313717	0.00233152	8	-3.92961	0.000205601	0.00171477
RPL17	0.485966	26.4198	3.88329	0.000244032	0.00201854	3	3.9256	0.0002084	0.00172849
TUFM	0.400531	26.5097	3.70028	0.000445797	0.00298684	11	3.92479	0.000208967	0.00172849
CSRP1	-0.479546	25.529	-3.77874	0.000344963	0.00246073	5	-3.90957	0.000219945	0.00180789
HSP90AA1	0.547458	27.4557	3.76552	0.000360268	0.00253195	15	3.909	0.000220364	0.00180789
CAT	0.753514	23.931	3.82269	0.00029843	0.00228948	6	3.90715	0.000221741	0.00181179
HSP90AB1	0.568372	28.4376	3.75837	0.000368817	0.0025475	18	3.89266	0.000232783	0.00188424
RPS12	0.471321	27.3339	3.75844	0.00036873	0.0025475	5	3.89082	0.000234228	0.00188424
RPS25	0.614845	25.645	4.07337	0.000130234	0.00126113	1	3.89422	0.000234234	0.00188424
TTLL12	1.24604	23.3371	4.03366	0.00020078	0.00173872	1	3.97411	0.000235122	0.00188424
WDR77	1.14462	23.0145	3.99428	0.000209283	0.00179768	1	3.9494	0.00023558	0.00188424
BAIAP2	1.69571	23.1732	3.91199	0.000250423	0.00205449	1	3.92303	0.000236548	0.00188424
HSPB1	-0.712137	28.2188	-3.78936	0.000333116	0.00239987	9	-3.88709	0.00023717	0.00188424
RPL7	0.566015	26.7543	3.80069	0.000320923	0.00234763	4	3.88546	0.000238471	0.00188711
FAM213A	1.72844	23.2088	3.87153	0.000269912	0.00216145	1	3.88664	0.000252222	0.0019881
MYH9	-0.380711	29.177	-3.83809	0.000283597	0.00220942	97	-3.8658	0.000254675	0.0019996
RPS17	0.910168	24.1306	3.9233	0.000221637	0.00187971	1	3.87	0.000259945	0.00203108
TACSTD2	0.821685	24.8207	3.79758	0.000324221	0.00236117	4	3.85879	0.000260706	0.00203108
CAV1	0.754843	25.6973	3.81508	0.000306034	0.00230385	3	3.85606	0.000263085	0.0020417
RANBP2	1.0452	22.3641	3.91947	0.000240707	0.00199926	1	3.88278	0.00026592	0.00205343
SERBP1	0.969371	25.3263	3.81125	0.000309931	0.00232448	3	3.85204	0.000266639	0.00205343
ATP5O	0.982575	24.9818	3.80551	0.000315858	0.0023341	3	3.84623	0.000271849	0.00208112
ACSL3	2.05462	24.7525	3.87159	0.000304127	0.00230385	1	3.89893	0.000272305	0.00208112
ALOX15B	1.3143	23.4538	3.87056	0.000278232	0.00218332	1	3.86823	0.000275067	0.00208567
ATP2B4	1.53926	22.5163	3.84941	0.000290172	0.00224325	1	3.8602	0.000275168	0.00208567
HNRNPF	0.523235	25.494	3.80043	0.000321193	0.00234763	3	3.84166	0.000276014	0.00208567
NDUFA5	0.698146	24.7455	3.86972	0.000255318	0.00208613	2	3.83599	0.000281279	0.00211749
PGM2	2.05685	21.3864	3.85559	0.000331211	0.00239472	1	3.88137	0.000297928	0.00223446
HPRT1	1.00708	22.8889	3.84681	0.000278676	0.00218332	1	3.82014	0.000299679	0.00223924
CYB5A	1.17379	25.5017	3.77481	0.000349442	0.0024819	3	3.81514	0.000301444	0.00224408
CAPRIN1	0.938695	24.0845	3.8899	0.000265043	0.00214813	1	3.84034	0.000305311	0.00226449
LMO7	1.02183	25.597	3.74193	0.0003892	0.00266086	7	3.80593	0.000310783	0.00229014
RPL18A	0.615049	24.4015	3.76366	0.000362472	0.00253856	3	3.80427	0.000312499	0.00229014
CNN2	-1.27014	23.4931	-3.82123	0.000314169	0.00233152	1	-3.81725	0.000313003	0.00229014
AFG3L2	0.927506	22.0882	3.89129	0.000267805	0.00216145	1	3.83656	0.000313327	0.00229014
BASP1	-0.918881	25.0635	-3.80239	0.000319122	0.00234763	2	-3.8013	0.000315584	0.00229828
PDCD4	2.18383	22.273	3.81805	0.000354667	0.00251014	1	3.8449	0.000318662	0.00231231
CA2	1.12665	23.2199	3.83612	0.000303045	0.00230385	1	3.81329	0.000320901	0.00232018
RPL27A	0.612252	25.5344	3.8486	0.000273883	0.00216734	2	3.79451	0.000322756	0.00232523
MAT2A	0.865957	23.7479	3.8652	0.000272021	0.00216661	1	3.80618	0.000324563	0.0023299
RPL38	0.51715	24.7072	4.02839	0.000151731	0.00139898	1	3.79327	0.000327496	0.00234259
STIP1	0.463732	25.7446	3.65513	0.000515996	0.00329255	5	3.78172	0.000336679	0.00239973
RPL23	0.785766	25.0708	3.79461	0.000327414	0.00237582	2	3.77884	0.000339899	0.00241412
ATP5D	0.749224	25.8086	3.85335	0.000272713	0.00216661	1	3.77386	0.000349104	0.00247077
LAMB1	-0.71778	24.9096	-3.67682	0.00048105	0.0031702	7	-3.76286	0.000358271	0.00252675
ACOT13	0.705348	22.7336	3.94341	0.000229749	0.00192414	1	3.79609	0.000361895	0.00254339
ECI1	0.916675	23.0102	3.83297	0.000314349	0.00233152	1	3.78241	0.000363593	0.00254642
RPS19	0.711114	25.5873	3.78461	0.000338372	0.00242903	2	3.75718	0.000365034	0.00254764
CACYBP	1.01618	24.2888	3.78868	0.000345237	0.00246073	1	3.76047	0.000372634	0.00259168
CCT4	0.602416	25.4178	3.65048	0.000523787	0.00332117	6	3.74941	0.000374481	0.00259554
NPC2	-0.614903	26.6968	-3.7039	0.000440581	0.0029717	3	-3.74384	0.000381385	0.00263431
TUBB3	-1.98413	23.9596	-3.87851	0.000417326	0.00283387	1	-3.89259	0.000384524	0.00264336
C1QBP	0.694315	26.3039	3.70091	0.000444876	0.00298684	3	3.74071	0.000385325	0.00264336
PKP3	1.15543	22.9459	3.78941	0.000366665	0.0025475	1	3.76699	0.000386954	0.0026455
PGAM5	0.689651	22.8479	3.96781	0.000227805	0.00191585	1	3.7866	0.000395507	0.00269481
EIF2S3;EIF2S3L	0.763576	24.4046	3.72862	0.000406497	0.00276969	2	3.71191	0.000423429	0.00287274
PSMA4	0.879272	24.7073	3.71339	0.000427183	0.00289104	2	3.71066	0.000425159	0.00287274
SDC4	-0.874339	24.0015	-3.79848	0.000356144	0.00251175	1	-3.73628	0.000427027	0.00287274
OTUB1	0.637062	25.1122	3.66957	0.00049247	0.00321622	3	3.7091	0.000427338	0.00287274
ALDH9A1	0.424392	24.731	3.55562	0.000709723	0.00422054	6	3.70789	0.000429032	0.00287451
CYC1	0.66832	24.8472	3.6341	0.000552174	0.00346834	4	3.7004	0.000439643	0.00293582
HTRA1	-1.37812	22.4251	-3.65744	0.000512151	0.00327842	3	-3.69646	0.000445322	0.00295552
HIPK1	0.9126	22.8506	3.78446	0.000377645	0.00259698	1	3.72691	0.000445533	0.00295552
AKR1A1	0.551829	24.4917	3.61412	0.000588784	0.00365237	4	3.69264	0.000450902	0.0029813
RBBP7	0.603406	24.1871	3.83994	0.000291901	0.00224797	1	3.69231	0.000464959	0.00305969
EEF1A1;EEF1A1P5	0.384209	29.793	3.47547	0.000914213	0.00519711	15	3.68266	0.000465803	0.00305969
AARS	1.1279	23.4356	3.69244	0.000471581	0.00311802	1	3.68221	0.000480368	0.00314508
SNX1	0.759512	22.6812	3.77945	0.000378565	0.00259698	1	3.6908	0.000493739	0.00322057
MARS	1.78056	22.6044	3.73749	0.000523222	0.00332117	1	3.74702	0.000495103	0.00322057
ASPH	1.26207	22.8001	3.70397	0.000487762	0.00320393	1	3.68345	0.000511506	0.00331654
RPS21	0.510989	25.6646	3.61318	0.000590558	0.00365237	3	3.65234	0.000513959	0.00332173
RPL36	0.815652	23.3995	3.70803	0.00044847	0.00299476	1	3.64879	0.000534923	0.00344614
LRPPRC	1.59926	25.4948	3.62507	0.000573801	0.00359296	1	3.64024	0.000539398	0.00344722
HSD17B10	0.380964	24.7059	3.52088	0.000792367	0.00464332	4	3.63736	0.00053948	0.00344722
IVD	0.970164	23.9625	3.68554	0.000492834	0.00321622	1	3.65207	0.000540235	0.00344722
TCERG1	0.891653	22.3195	3.97214	0.00028989	0.00224325	1	3.74747	0.000547493	0.00348247
AK3	0.891943	23.9129	3.66856	0.00050395	0.0032466	1	3.63174	0.000559589	0.00354818
MRPS23	1.07722	22.1213	3.75405	0.00049763	0.00323511	1	3.70013	0.000571035	0.00360937
ATP5H	0.451681	26.5253	3.49972	0.000847068	0.00490664	5	3.61802	0.000574224	0.00361815
KRAS	0.621825	22.685	3.79032	0.000365598	0.0025475	1	3.64173	0.000576867	0.00362344
DLAT	0.787781	24.1811	3.5759	0.000665346	0.00399208	3	3.61424	0.000581244	0.00363957
CSTB	0.515564	25.9851	3.57402	0.000669346	0.00400412	3	3.61273	0.000584078	0.00364596
NSF	1.15059	22.649	3.63845	0.000578901	0.00361364	1	3.62845	0.000588599	0.0036628
PON2	-0.970309	23.7681	-3.60338	0.000615031	0.00373478	2	-3.60984	0.000594813	0.00369005
RPL10	0.471267	25.7823	3.51438	0.000808806	0.00471217	4	3.60253	0.000603551	0.00373273
PREP	1.39859	22.697	3.58873	0.000650508	0.00392649	1	3.59816	0.00062313	0.0038322
PDLIM2	1.27631	23.5526	3.61501	0.000630333	0.00381617	1	3.61365	0.000623448	0.0038322
H2AFV;H2AFZ	0.857349	25.5784	3.64183	0.000549106	0.00345989	1	3.59558	0.000628291	0.00384003
MYOF	1.17834	24.2485	3.54025	0.000745225	0.00440559	5	3.5899	0.000628542	0.00384003
ETFA	0.447906	25.7386	3.47066	0.000928104	0.0052549	5	3.58798	0.000632422	0.00385203
COL1A1	-1.22813	28.3582	-3.54217	0.000740701	0.00439177	65	-3.5867	0.000635008	0.00385609
DLG1	1.07663	22.857	3.63852	0.000614622	0.00373478	1	3.61584	0.000648192	0.00391814
GART	0.910591	23.6716	3.6125	0.000597371	0.00368318	1	3.58256	0.000649124	0.00391814
CTSZ	-0.679772	24.9198	-3.66855	0.000498948	0.00323511	1	-3.58099	0.000652371	0.00392594
FTH1	-0.956167	23.5738	-3.61108	0.000611791	0.00373478	1	-3.58469	0.000656514	0.00393909
RPL27	0.611496	25.0435	3.61546	0.000586255	0.00364821	2	3.5746	0.000660097	0.00394729
RPS27A;UBA52;UBB;UBC	0.371432	27.1192	3.45755	0.000967026	0.00538427	4	3.5731	0.000663285	0.00394729
AGRN	-0.519832	26.2879	-3.46413	0.000947287	0.00533347	36	-3.57287	0.000663774	0.00394729
RAB27B	1.53141	22.5417	3.64247	0.000684387	0.00408195	1	3.64315	0.000667249	0.00395626
NAA50	0.768343	23.4302	3.70307	0.00050236	0.0032466	1	3.60051	0.000679876	0.00401927
DAZAP1	0.494883	24.1962	3.64051	0.000540902	0.00341891	2	3.55774	0.00069664	0.00410318
SSRP1	0.98708	22.4236	3.64146	0.000601263	0.00369282	1	3.58821	0.000698153	0.00410318
RPS16	0.801714	24.6612	3.5176	0.000800609	0.00467798	3	3.5553	0.000702086	0.00411426
HSPA8	0.379292	28.6986	3.366	0.00128499	0.0066618	22	3.55415	0.000704659	0.00411734
SUCLG1	0.628295	24.9632	3.66177	0.000509969	0.00327488	1	3.55513	0.00070845	0.00412749
MUT	0.981869	22.237	3.86965	0.000455721	0.00303311	1	3.69879	0.000712964	0.00414178
CCT2	0.480513	26.5462	3.41254	0.00111268	0.00604458	13	3.54857	0.000717305	0.00414643
HIST1H1D	0.56909	27.9149	3.47781	0.000907502	0.00519711	4	3.54832	0.00071789	0.00414643
RPL13	0.516514	26.5599	3.45955	0.000960989	0.00537607	4	3.5365	0.000745408	0.00429304
RAN	0.456959	26.8249	3.40276	0.00114699	0.00616557	6	3.52461	0.000774115	0.00444563
IDH3A	1.0759	23.9031	3.54875	0.000767513	0.00452405	1	3.53669	0.000786021	0.00450115
HADHA	0.488562	25.5543	3.39537	0.00117354	0.00626152	8	3.51733	0.000792192	0.0045236
RPS15A	0.70507	23.9737	3.58487	0.000658552	0.00396314	1	3.50719	0.000831596	0.00473515
TXN	0.370595	29.0661	3.35189	0.00134205	0.00688142	5	3.49468	0.000851073	0.00483236
HIBCH	1.84426	21.8005	3.50032	0.000940955	0.00531269	1	3.5222	0.000866201	0.00490441
CAMK2D	0.877056	22.8335	3.52699	0.000783886	0.00460705	1	3.48959	0.000871774	0.00492209
PTPN1	1.17542	23.2022	3.508	0.00087134	0.00503169	1	3.50074	0.00087939	0.00495118
PRDX3	0.391008	26.9076	3.32484	0.00145811	0.00729055	7	3.48119	0.00088806	0.00498603
RHOA	0.35561	25.49	3.32832	0.00144266	0.0072743	5	3.47803	0.000896954	0.00502194
HYPK	0.763592	23.4183	3.83057	0.000466381	0.00309382	1	3.59017	0.0009062	0.00505956
NME2;NME2P1	0.599105	26.494	3.38936	0.00119557	0.00634062	6	3.4739	0.000908706	0.00505956
UQCRB	0.463714	25.1519	3.36493	0.00128925	0.0066618	5	3.4688	0.000923411	0.00512485
RDX	0.67517	24.5908	3.48991	0.000873662	0.00503169	2	3.46807	0.000925532	0.00512485
RPS6KA1	1.8151	22.6792	3.61522	0.000962878	0.00537607	1	3.60987	0.000941532	0.00519912
SHMT2	0.70893	25.2008	3.40474	0.00113997	0.00615951	4	3.46111	0.000945998	0.00520947
RPLP2	0.450914	27.8699	3.36977	0.00127015	0.00663116	4	3.45451	0.000965791	0.00530393
TIMM44	0.900117	22.7973	3.56434	0.000814573	0.00473206	1	3.49886	0.000975136	0.00534066
TIMM8A	0.557532	23.8163	3.62233	0.00060261	0.00369282	1	3.46041	0.000987767	0.00539514
GPD2	1.39779	23.5132	3.41886	0.00109104	0.00595922	2	3.44205	0.00100427	0.00547042
UBE2N;UBE2NL	0.606732	25.0896	3.47549	0.000914145	0.00519711	2	3.44075	0.00100836	0.00547785
ALDH6A1	1.36396	23.4984	3.43452	0.00106464	0.00586283	1	3.44386	0.00102236	0.00553893
SLC7A5	1.59287	23.4223	3.53537	0.00106924	0.00587207	1	3.5374	0.00103372	0.00558543
SLC25A11	0.84371	24.0632	3.39513	0.00117442	0.00626152	3	3.43147	0.00103806	0.00559382
NARS	0.783464	23.9185	3.47769	0.000915312	0.00519711	1	3.43272	0.00104185	0.00559925
GRHPR	1.33298	24.3256	3.48876	0.00105113	0.00580433	1	3.48261	0.00105061	0.00563129
SNX2	0.954124	23.2574	3.44457	0.00102337	0.00568227	1	3.42588	0.00107256	0.00573361
MPC2	0.916995	22.3844	3.53607	0.000912625	0.00519711	1	3.47448	0.00107647	0.00573925
RPL8	0.506699	26.2091	3.33973	0.00139311	0.0070827	4	3.41277	0.00110045	0.00585162
AHNAK	0.40988	28.0994	3.37767	0.00123957	0.00652232	94	3.41169	0.00110416	0.00585586
ATP13A1	1.89566	22.6775	3.5454	0.00116827	0.00626152	1	3.54702	0.00112266	0.00593829
PSMA7	0.448566	25.1836	3.36699	0.00128108	0.0066618	3	3.40357	0.00113243	0.00597425
RPL23A	0.544876	26.6694	3.36492	0.00128927	0.0066618	3	3.40124	0.00114068	0.00598768
BSG	0.658464	26.3659	3.42324	0.00107628	0.00589461	2	3.40117	0.00114094	0.00598768
TMPO	1.04268	23.3087	3.41586	0.00114722	0.00616557	1	3.40285	0.00117988	0.00616192
UBE2V1	0.484838	24.672	3.46265	0.000951699	0.00534334	2	3.39026	0.00118027	0.00616192
SFTPA2	1.35912	26.6014	3.33919	0.0013954	0.0070827	12	3.3859	0.00119636	0.00622974
MTDH	0.756094	23.4608	3.43929	0.00104031	0.0057604	1	3.38811	0.00120571	0.00626221
CAPNS1	0.773521	24.914	3.41746	0.0011043	0.00601528	1	3.37275	0.00125498	0.0065013
ARHGAP1	0.767189	23.4721	3.41643	0.00111668	0.00604996	1	3.36971	0.00127609	0.00659367
ECHDC1	1.3024	22.2427	3.41061	0.00130801	0.00674126	1	3.40944	0.00129049	0.00665098
CAP1	-0.390448	27.6095	-3.20689	0.00208395	0.00960722	8	-3.35597	0.00131242	0.00674132
EPHX1	1.1066	23.4453	3.33942	0.00139442	0.0070827	2	3.3554	0.00131473	0.00674132
SCIN	1.40341	23.5005	3.4625	0.00134205	0.00688142	1	3.44592	0.0013687	0.00700023
TINAGL1	-0.660778	25.7715	-3.25797	0.00178698	0.00855196	17	-3.33754	0.00138909	0.00708645
RAB14	0.474075	24.401	3.23072	0.00194007	0.00911106	6	3.33279	0.00140953	0.00717255
NAA15	1.59851	21.7566	3.45303	0.00140698	0.0071235	1	3.43588	0.00143532	0.00728535
COPS2	0.753534	22.3549	3.39902	0.00122971	0.0065045	1	3.34289	0.00144046	0.00729302
RAI14	-1.14184	23.4195	-3.32971	0.00146833	0.00730531	1	-3.32811	0.0014603	0.00737487
RPL24	0.459166	25.3163	3.3942	0.0011778	0.00626288	2	3.31599	0.00148411	0.00747312
LARS	1.31896	22.231	3.32034	0.00154692	0.00760223	1	3.32965	0.00148719	0.00747312
GLRX3	1.07064	24.0141	3.28848	0.0016291	0.00794779	2	3.30353	0.00154178	0.00772813
AIMP1	0.49706	24.5061	3.22342	0.0019831	0.00924834	4	3.29275	0.00159341	0.00796705
TARDBP	0.578234	24.5698	3.25289	0.00181464	0.00860984	3	3.28791	0.00161709	0.00806537
DBT	1.11056	22.4026	3.36881	0.00153699	0.00759052	1	3.33866	0.00164785	0.00819848
SDC1	1.15132	23.3853	3.54691	0.00126683	0.00663104	1	3.43281	0.00165628	0.00821193
EIF3D	0.811148	22.8581	3.33445	0.0014951	0.00740186	1	3.29577	0.00166034	0.00821193
CCT7	0.453606	25.3103	3.1747	0.00229422	0.0103627	6	3.27876	0.00166281	0.00821193
RPS24	0.522215	24.0108	3.32604	0.00145279	0.00728205	2	3.27718	0.00167082	0.00823126
MAT2B	0.830932	22.9152	3.31173	0.00155072	0.00760232	1	3.27815	0.00169951	0.00835213
MAPK1	0.548199	23.4393	3.30644	0.00154243	0.00759874	2	3.26622	0.00172742	0.00846857
CCT6A	0.452745	25.7093	3.17159	0.00231555	0.0104122	5	3.26501	0.00173382	0.00847926
PSMD5	1.40685	22.2954	3.30289	0.00185938	0.00878224	1	3.31288	0.00177583	0.00865549
SRRM2	0.749243	24.6099	3.2221	0.00199098	0.00926361	3	3.25663	0.00177847	0.00865549
PTGES2	0.981616	22.8069	3.43131	0.00146503	0.00730531	1	3.35187	0.00178407	0.00866177
CTPS1	1.20505	24.1355	3.28775	0.0018162	0.00860984	1	3.28488	0.00180693	0.00875162
ADSS	0.823309	22.7025	3.38042	0.00144762	0.0072743	1	3.29798	0.00181191	0.00875465
RPL32	0.534533	26.3099	3.28716	0.00163566	0.00796045	2	3.24432	0.00184599	0.00889794
BPNT1	0.575218	22.7857	3.34175	0.00139444	0.0070827	1	3.24452	0.00185647	0.00892705
SRP72	0.77789	24.063	3.23836	0.00189593	0.00892466	2	3.23701	0.00188723	0.00904072
MYL12A;MYL12B	-0.365468	26.6086	-3.07956	0.0030378	0.0129364	10	-3.23668	0.0018891	0.00904072
TSFM	0.830738	22.9484	3.31999	0.00165194	0.00800094	1	3.2685	0.00189612	0.00905274
BLVRB	0.690333	27.284	3.1985	0.00213693	0.00980647	3	3.23281	0.00191134	0.00910376
AK4	1.16423	23.1186	3.40445	0.00180538	0.00859909	1	3.36732	0.00192824	0.00916254
LIN7C	1.41839	24.0783	3.24781	0.00206132	0.00952472	1	3.2614	0.00195449	0.0092654
RCC2	1.29621	23.3262	3.22761	0.00204089	0.00945204	1	3.23559	0.0019727	0.00932969
BTF3	0.903879	24.9196	3.38654	0.00148027	0.0073465	1	3.27883	0.00198281	0.00935551
HSPA4	0.622787	25.0205	3.15306	0.00244664	0.0109283	5	3.21718	0.00200354	0.00943117
GPRC5A	-1.01938	23.4568	-3.35829	0.00160626	0.00785544	1	-3.27415	0.00200961	0.00943767
LGALS1	-0.587545	28.7712	-3.12943	0.00262382	0.0115951	9	-3.21023	0.00204589	0.00957577
EIF3B	0.885871	23.9431	3.23237	0.0019558	0.00916356	1	3.21388	0.00204855	0.00957577
ACP1	0.465818	23.2086	3.38407	0.0012339	0.00650958	1	3.21267	0.00205599	0.00958826
EEF1G	0.503735	25.6291	3.11226	0.00275999	0.0120599	7	3.20366	0.00208663	0.00967461
ASS1	1.67815	21.6004	3.19326	0.00224291	0.0101766	1	3.21415	0.00208791	0.00967461
SRP9	0.590144	24.4737	3.34535	0.00144679	0.0072743	1	3.21878	0.00208894	0.00967461
CD55	0.635993	23.5636	3.21828	0.00201396	0.00934885	2	3.20035	0.00210746	0.0097379
DUT	1.03708	22.8879	3.40315	0.00176683	0.00847575	1	3.31495	0.00217242	0.010015
DYNLL2	0.432757	25.6558	3.26711	0.00173824	0.00836402	2	3.18733	0.00219133	0.0100791
VILL	1.65474	22.792	3.4029	0.00186131	0.00878224	1	3.3246	0.0022132	0.0101565
PPP2CA	0.679641	24.1026	3.19247	0.00217579	0.00993162	2	3.1817	0.00222857	0.0102037
AIFM1	0.739809	24.2544	3.17883	0.00226616	0.010259	2	3.17525	0.00227192	0.0103614
EIF4A1	0.367254	25.9795	3.02629	0.00354697	0.0145202	10	3.17504	0.00227333	0.0103614
NMT1	0.671229	22.1363	3.28265	0.00179192	0.00855524	1	3.19592	0.00228616	0.0103963
FLII	1.12969	23.6405	3.18456	0.00235228	0.0105537	1	3.18437	0.0023292	0.0105681
PXN	-1.06725	23.191	-3.16558	0.00237154	0.0106165	1	-3.16503	0.00235582	0.0106649
RPS5	0.731226	24.9323	3.20197	0.00212808	0.00978819	1	3.16138	0.00238149	0.0107568
GSN	-0.415353	26.2847	-3.05671	0.00324727	0.0136835	5	-3.15288	0.00242855	0.0109385
S100A8	1.84553	21.1757	3.13524	0.00262585	0.0115951	1	3.15826	0.00243258	0.0109385
KARS	1.23063	23.4826	3.13098	0.00261179	0.0115887	2	3.15124	0.00244045	0.0109494
TXNL1	0.450475	24.7581	3.11292	0.00275467	0.0120599	3	3.14663	0.00247408	0.0110755
GLRX5	0.504005	22.5692	3.41358	0.00126549	0.00663104	1	3.17815	0.00248919	0.0111029
IDI1	0.92271	23.0121	3.22866	0.00217903	0.00993162	1	3.17786	0.00249124	0.0111029
RPS3	0.49073	24.8692	3.04925	0.00331848	0.0138673	8	3.14285	0.002502	0.0111261
S100P	1.30147	27.335	3.12176	0.00271517	0.0119159	2	3.14373	0.00252416	0.0111999
HSP90AB4P	0.64988	24.5983	3.14577	0.00250002	0.011142	2	3.13248	0.00258009	0.0114229
SNRPN;SNRPB	0.415835	26.0097	3.09043	0.00294273	0.0126657	3	3.12399	0.0026458	0.0116881
SEC61B	0.613647	23.405	3.20792	0.00214771	0.00983349	1	3.13126	0.00266691	0.0117554
NNT	0.952458	23.023	3.0859	0.002982	0.0128073	3	3.11887	0.00268616	0.0118144
ABHD10	0.884926	22.5384	3.39189	0.00173938	0.00836402	1	3.21901	0.00270967	0.0118918
ELAVL1	0.920896	23.8417	3.10334	0.00283332	0.0122473	2	3.11375	0.00272706	0.011942
HNRNPU	0.381585	26.551	2.97275	0.00413775	0.0163718	12	3.10911	0.00276465	0.0120491
UGDH	0.505424	25.5661	3.03462	0.00346238	0.0143197	5	3.10854	0.00276929	0.0120491
PSMD6	0.662246	23.2463	3.18505	0.00231426	0.0104122	1	3.12053	0.0027695	0.0120491
LAMP2	-0.712422	24.4256	-3.10606	0.00281079	0.012197	2	-3.1015	0.00282736	0.0122743
RPL10A	0.507481	25.2054	3.1425	0.00252434	0.0112255	2	3.10055	0.00283528	0.0122822
EIF3I	0.549525	24.6483	3.1885	0.00221529	0.0100741	1	3.09484	0.00289875	0.0125301
STK26	0.708287	22.0233	3.28745	0.00196844	0.00920132	1	3.13842	0.0029536	0.0127398
MYL9	-0.847343	22.412	-3.15426	0.00263054	0.0115951	1	-3.10747	0.00297763	0.0128159
NDUFB9	0.46562	23.939	2.99974	0.00382933	0.0153632	5	3.07918	0.00301892	0.0129659
ATP6V0A1	0.963305	23.56	3.08207	0.00306715	0.0130063	1	3.07298	0.00312431	0.0133899
PDHA1	0.635015	24.0191	3.02914	0.0035178	0.0144712	3	3.06165	0.00317791	0.0135763
ALDH1A3	1.01107	25.658	3.02218	0.00358937	0.0146634	4	3.06123	0.00318181	0.0135763
MGLL	-1.52026	23.506	-3.05329	0.00339439	0.014107	1	-3.07207	0.00318806	0.0135763
IPO7	0.900439	23.0337	3.12516	0.00293307	0.0126512	1	3.087	0.00323111	0.0137305
DDT;DDTL	0.681618	24.2793	3.11808	0.00279646	0.0121928	1	3.06317	0.00325162	0.0137688
ALPL	1.85641	23.0335	3.03422	0.0035033	0.0144592	1	3.05713	0.00325382	0.0137688
ACADM	0.679211	24.2713	3.05508	0.00326267	0.0136909	2	3.04826	0.00330449	0.0139368
MBOAT7	0.705807	21.7741	3.44793	0.00165124	0.00800094	1	3.17245	0.0033074	0.0139368
ZC3HAV1	0.828809	22.6994	3.16091	0.00281563	0.012197	1	3.09626	0.00332318	0.013974
SLC25A6	0.554432	27.882	2.97198	0.0041469	0.0163758	7	3.04521	0.00333396	0.0139901
MGST1	1.04965	24.1194	3.02995	0.0035278	0.0144712	2	3.0461	0.00334223	0.0139956
ILF2	0.865627	23.9846	3.0589	0.0032618	0.0136909	1	3.04482	0.00337225	0.0140919
SLC25A3	0.559252	26.3588	3.00295	0.00379416	0.0152528	3	3.03524	0.00343203	0.014312
MISP	-1.36174	24.0542	-3.00785	0.00374093	0.0151293	2	-3.03038	0.00348084	0.0144503
UBA2	1.082	22.4038	3.05228	0.00352169	0.0144712	1	3.05246	0.00348492	0.0144503
GLO1	0.353091	25.9547	2.99705	0.0038591	0.0154518	3	3.0298	0.00348676	0.0144503
PARP1	1.39958	23.0829	3.05305	0.00359654	0.0146634	1	3.05797	0.00350795	0.0144797
APOA1BP	0.899526	22.978	3.13077	0.00306308	0.0130063	1	3.07476	0.00352806	0.0144797
MRPL39	1.63632	24.0424	3.06854	0.00376263	0.0151865	1	3.08614	0.00352885	0.0144797
EIF5	0.878046	23.1554	3.08446	0.0032919	0.0137848	1	3.05566	0.00353093	0.0144797
VAMP8	0.796871	24.6026	3.1942	0.00266248	0.0117102	1	3.08543	0.00353576	0.0144797
C12orf57	-0.719907	21.8341	-3.41238	0.00168243	0.00812906	1	-3.12595	0.00353709	0.0144797
RPL11	0.835597	25.3793	3.04302	0.0033969	0.014107	1	3.02573	0.00354566	0.0144853
GPI	0.935169	24.957	2.99123	0.00392415	0.0156499	3	3.02319	0.00355428	0.0144911
MCCC2	0.828449	22.6996	3.05823	0.00336807	0.0140453	1	3.03414	0.00357747	0.0145557
PSMB1	0.618995	23.8873	3.08581	0.00301629	0.0128994	1	3.02372	0.00358461	0.0145557
GMPR2	0.600573	23.4209	3.09299	0.00298926	0.0128111	1	3.02321	0.00362827	0.0147033
SPTBN1	0.444831	25.4814	2.90917	0.00495767	0.0189088	19	3.01107	0.00368121	0.0148878
CTNND1	0.471299	25.7678	2.93143	0.00465489	0.0180624	5	3.00584	0.0037373	0.0150721
DDX3X	0.295573	24.2593	2.85145	0.00582955	0.0213432	6	3.00542	0.00374179	0.0150721
DNAJA2	0.623454	24.5475	3.0157	0.00365721	0.0148505	2	3.00302	0.0037678	0.0151466
NAPA	0.790589	23.4439	3.02249	0.00360458	0.0146664	1	3.00145	0.00380325	0.0152586
CYB5B	0.471769	23.1406	3.03677	0.00344093	0.0142603	2	2.99057	0.00390548	0.0156149
PRPS2	0.632066	23.5581	3.14753	0.00280361	0.012197	1	3.02521	0.00390762	0.0156149
BGN	-0.719478	26.7781	-2.92945	0.00468111	0.0180943	20	-2.98753	0.00393988	0.0157126
UBE2K	0.637767	22.8955	3.08161	0.00321596	0.01358	1	3.00404	0.00397106	0.0158056
PCNA	0.980833	23.0494	3.00988	0.00396959	0.0157997	1	3.00235	0.00401636	0.0159272
SLC25A5	0.698273	25.7297	2.93014	0.00467191	0.0180935	5	2.98075	0.00401746	0.0159272
PRKDC	1.36922	24.5583	2.96793	0.00425846	0.0167505	1	2.98284	0.00405217	0.0160332
PABPC1;PABPC3	0.366506	25.3762	2.84574	0.00592317	0.0216465	9	2.97022	0.00414079	0.0163516
IARS2	0.975077	23.2534	3.0338	0.0040053	0.0159104	1	3.01584	0.0041518	0.016363
TMSB4X	-0.662808	29.0945	-2.97037	0.00416609	0.0164193	2	-2.96401	0.00421515	0.0165801
GSTK1	1.14557	23.1277	2.9867	0.00429682	0.0168355	1	2.98777	0.00424152	0.0166513
CHCHD2;CHCHD2P9	0.561701	23.8288	3.08827	0.00315529	0.0133519	1	2.97716	0.0042838	0.0167547
RPA1	1.31701	22.1128	3.12734	0.00367712	0.0149012	1	3.05947	0.00428454	0.0167547
EZR	0.427337	27.2931	2.85207	0.00581958	0.0213432	19	2.95496	0.00432569	0.0168828
PSMA5	0.340889	26.1993	2.86723	0.00557808	0.0206862	4	2.95074	0.00437819	0.0170434
CDK1;CDK2;CDK3	0.583216	21.9643	3.12624	0.00303695	0.0129364	1	2.98968	0.00438381	0.0170434
VDAC3	0.447203	25.8649	2.85494	0.00577311	0.0213177	7	2.94251	0.00448221	0.0173923
MCAM	-1.19954	21.9247	-3.01276	0.00433017	0.0169331	1	-2.99406	0.00449162	0.0173953
VAT1	-0.430489	24.4784	-2.87061	0.00552556	0.0205294	4	-2.93417	0.00459001	0.0177422
NDUFA8	0.531845	24.8951	2.89311	0.0051873	0.0194887	3	2.92423	0.00472151	0.0182154
SRP14	0.851806	24.6098	2.91447	0.00490625	0.0187839	2	2.92239	0.00476726	0.0183567
RPS13	0.800556	24.678	2.91304	0.00490368	0.0187839	2	2.91933	0.00478764	0.0183999
METAP1	1.14552	23.4382	2.93262	0.00499129	0.0190009	1	2.9346	0.00491777	0.018864
AGR3	0.979533	23.5276	2.90395	0.00505391	0.019203	1	2.90355	0.0050283	0.0192512
GSPT1	0.714486	24.4664	2.89547	0.00515298	0.0193961	2	2.89591	0.00511583	0.0195491
DHX15	1.14708	23.0197	2.89386	0.00530002	0.0198012	1	2.90203	0.00514455	0.0196136
RAB1B	0.369427	25.9195	2.82063	0.00635116	0.0225545	4	2.8934	0.00515223	0.0196136
PSMA3	0.575589	24.7475	2.91161	0.00494604	0.0189003	2	2.89142	0.00520313	0.0197699
TMEM205	0.762283	22.6316	2.98823	0.00453648	0.0177055	1	2.92935	0.00525681	0.0199321
LRRC47	0.840964	23.0961	2.9023	0.00512539	0.0193464	1	2.88971	0.00527505	0.0199321
HMGB2	0.843964	24.3418	2.90197	0.00513015	0.0193464	1	2.88967	0.00527555	0.0199321
KPNB1	0.520744	25.2746	2.8224	0.00632016	0.022524	5	2.88386	0.00529264	0.0199591
IFI16	1.08943	22.9311	2.9126	0.0053879	0.0200922	1	2.91268	0.00533206	0.0200701
EPHA2	1.1099	22.0145	2.9822	0.00511574	0.0193464	1	2.95283	0.00542212	0.0203709
RPL15	0.441362	26.1263	2.81337	0.00648012	0.0228911	4	2.87283	0.00545943	0.0204729
ACSL1	1.47178	22.7489	2.86577	0.00578908	0.0213177	1	2.88255	0.00548663	0.0205365
SSB	0.48277	24.3912	2.83611	0.00608405	0.021955	3	2.86668	0.0055545	0.0207211
SUSD2	0.678668	23.416	2.83617	0.00608306	0.021955	3	2.86655	0.00555656	0.0207211
GLRX	0.517384	24.8776	2.83362	0.00612639	0.0220287	3	2.86411	0.00559472	0.0208248
SAFB	0.480781	23.4649	2.96153	0.00429318	0.0168355	1	2.86041	0.00567629	0.0210651
VAPA	0.717691	24.7058	2.85722	0.00573639	0.0212341	2	2.85869	0.00568023	0.0210651
EIF5A;EIF5AL1;EIF5A2	0.414986	27.4808	2.77704	0.00716239	0.0249938	5	2.85415	0.00575297	0.0212955
HMGCS1	1.80412	23.719	2.89618	0.00603856	0.0219344	1	2.90838	0.00576642	0.0213061
EIF3J	0.438617	23.8496	2.98677	0.00401483	0.0159168	1	2.85533	0.0057817	0.0213233
MFAP2	-1.03311	22.3164	-2.83522	0.00609908	0.0219698	2	-2.85164	0.00579345	0.0213275
CUL3	0.656571	22.6069	3.08192	0.00387674	0.0154916	1	2.91911	0.00585032	0.0214975
EFHD2	0.787666	23.5528	2.84092	0.00600325	0.0218597	2	2.84747	0.00586139	0.0214989
PCBP1	0.334545	26.6968	2.72595	0.0082339	0.0276758	7	2.84562	0.0058917	0.0215707
TXNDC5	0.270857	26.6067	2.6589	0.00986263	0.0316039	11	2.83888	0.00600368	0.0219222
SAFB2	0.775359	23.6401	2.93758	0.00507275	0.0192382	1	2.8713	0.00600953	0.0219222
ACAT1	0.361162	25.5167	2.73041	0.00813479	0.0273885	7	2.83711	0.00603341	0.0219693
CCDC124	0.509409	23.2747	2.94131	0.00464023	0.0180404	1	2.84389	0.00604839	0.0219693
DPM3	0.712156	22.1905	2.91949	0.00524847	0.0196451	1	2.86232	0.00607433	0.0219693
PDCD6	0.463067	23.0664	2.87316	0.00548622	0.0204209	2	2.83454	0.00607675	0.0219693
SGTA	0.651121	22.9307	2.83839	0.0060456	0.0219344	2	2.83423	0.00608192	0.0219693
GSTP1	0.371264	29.0916	2.72151	0.00833363	0.0278249	11	2.83387	0.006088	0.0219693
BUB3	0.507135	23.193	2.91801	0.00488038	0.0187563	1	2.83413	0.00613307	0.0220922
SPTAN1	0.300063	26.8409	2.68841	0.00911262	0.0297827	30	2.83018	0.00615093	0.0221169
GOLGB1	0.99688	22.6209	2.84896	0.00616264	0.0221195	1	2.84522	0.00617832	0.0221758
AZGP1	0.997438	22.9928	2.8303	0.00629099	0.0224599	1	2.83146	0.00623184	0.022328
NDUFB3	0.717623	21.9719	2.86133	0.00580139	0.0213177	1	2.83195	0.00625122	0.0223576
TAX1BP3	-0.485309	24.6972	-2.91835	0.00487563	0.0187563	1	-2.82411	0.00630589	0.022513
PDIA6	0.265335	27.3964	2.64655	0.0101928	0.0324171	8	2.8183	0.00635745	0.0226569
LRRFIP1	0.431623	24.6295	2.75855	0.0075345	0.0259618	4	2.817	0.00638041	0.0226984
HIST1H2AC;HIST3H2A;HIST1H2AB;HIST1H2AJ;HIST1H2AH;H2AFJ;HIST2H2AC;HIST2H2AA3;HIST1H2AD;HIST1H2AG	0.550375	29.206	2.76534	0.00739582	0.0256746	4	2.81269	0.00645719	0.022931
AKR7A2	0.70988	22.9618	2.8555	0.00595541	0.0217248	1	2.82174	0.00648952	0.0229851
NDUFA13	0.732244	23.9683	2.80679	0.00659916	0.0231894	2	2.81027	0.00650054	0.0229851
PYGB	1.1964	24.7992	2.79003	0.00691118	0.0242012	2	2.80993	0.00650673	0.0229851
CAV2	0.636703	23.439	2.81179	0.00650859	0.0229513	2	2.80679	0.00656361	0.0231454
RPS6	0.432493	26.4776	2.74685	0.00777906	0.0265015	4	2.80468	0.00660198	0.0231796
MTCH2	0.522654	24.1349	2.75548	0.00759793	0.0260168	4	2.80448	0.00660567	0.0231796
CBX3	0.5605	23.7956	2.82219	0.00634973	0.0225545	2	2.80575	0.0066079	0.0231796
EIF2B3	0.537712	25.6682	2.97172	0.00458303	0.0178525	1	2.83272	0.00662333	0.0231932
UBE2M	0.587144	22.3666	2.9077	0.00524384	0.0196451	1	2.81751	0.00666391	0.0232947
ENO2	-0.549117	25.2666	-2.75209	0.00766851	0.0262138	4	-2.79912	0.00670429	0.0233952
SYNCRIP	0.353403	25.7021	2.69747	0.0088929	0.0293028	6	2.79765	0.00673171	0.0234501
NDUFB4	0.66236	22.1497	2.82368	0.00637806	0.0225884	1	2.78788	0.00699676	0.0243313
GBAS	0.734846	23.0609	2.88369	0.0060664	0.021955	1	2.82069	0.00708777	0.0246052
TOMM40	0.69799	22.5643	2.8199	0.00653442	0.0230021	1	2.78716	0.00710047	0.0246068
PFDN2	0.4088	24.072	2.83063	0.00617736	0.0221328	2	2.77658	0.00713422	0.0246812
EEF1D	0.313946	27.5458	2.65608	0.00993696	0.031754	6	2.7716	0.00723263	0.0249787
COX5B	0.551144	24.6604	2.7861	0.00698628	0.0244216	2	2.77067	0.00725103	0.0249993
NHP2L1	0.410377	24.8814	2.81882	0.0063832	0.0225884	2	2.76627	0.00733925	0.0252601
RPS18	0.603852	25.4507	2.77045	0.00729305	0.0253617	2	2.76285	0.00740836	0.0254543
ALDH2	0.49174	25.8715	2.68301	0.0092458	0.03012	17	2.75705	0.00752711	0.0258182
OXCT1	0.950459	23.4771	2.76556	0.00754313	0.0259618	1	2.76196	0.00757207	0.0259282
OPA1	0.910845	23.1951	2.76093	0.00757414	0.0259796	1	2.75757	0.00760137	0.0259843
FDPS	0.601166	24.5685	2.76033	0.00749793	0.0259395	2	2.7527	0.00761721	0.0259942
ACADVL	0.478599	24.5343	2.72151	0.00833361	0.0278249	3	2.75082	0.00765651	0.026084
PGD	1.04374	25.0952	2.7316	0.00810863	0.0273462	2	2.74861	0.00770293	0.0261978
EIF2S1	0.715143	25.8477	2.74313	0.00785815	0.0267257	2	2.74651	0.00774726	0.026304
NUDT5	0.48269	24.2096	2.82704	0.00626496	0.0224067	1	2.74408	0.00782671	0.0265221
TIMP3	0.799489	23.4653	2.71325	0.00852203	0.0283129	3	2.74225	0.00783787	0.0265221
PRKAR2A	0.35752	23.6885	2.70996	0.0085983	0.0285191	3	2.73941	0.00789879	0.0266833
PEBP1	0.329618	27.9724	2.62653	0.0107496	0.0338134	7	2.73784	0.00793259	0.0267525
UBQLN1	0.369459	24.3631	2.92882	0.00480609	0.0185417	1	2.73522	0.00814129	0.0273495
CAST	0.728025	25.7843	2.72358	0.00828695	0.0277613	2	2.72816	0.00814446	0.0273495
HNRNPA2B1	0.358893	27.435	2.61875	0.0109733	0.0342529	14	2.72789	0.00815043	0.0273495
EIF3A	1.09748	23.2312	2.71911	0.00848236	0.0282277	1	2.72695	0.00826055	0.0276728
TIAL1	0.688802	22.9954	2.95729	0.00579994	0.0213177	1	2.80616	0.00831248	0.0278005
RPL31	0.535815	26.3275	2.73304	0.00807695	0.0272852	2	2.71712	0.00839258	0.0280217
GAPDH	0.266921	29.976	2.54945	0.0131609	0.0396604	19	2.71494	0.00844239	0.0281368
SLC2A1	1.23944	22.603	2.7144	0.00877252	0.0289537	1	2.72587	0.00845504	0.0281368
NDUFB5	0.553413	24.478	2.77653	0.00728971	0.0253617	1	2.71907	0.00847041	0.0281414
MRPS22	0.765324	22.7076	2.76675	0.00787183	0.026727	1	2.73264	0.00855021	0.0283596
PGAM1	0.363473	27.0874	2.60667	0.0113293	0.035196	9	2.70748	0.00861472	0.0285265
COL4A1	1.03611	25.7662	2.66779	0.00963086	0.0311222	12	2.70599	0.00864958	0.0285934
PRDX4	0.28105	25.5862	2.59157	0.0117885	0.0362863	5	2.7054	0.00866336	0.0285934
SLC25A13	0.816945	22.6414	2.69135	0.00904071	0.0295958	2	2.70124	0.00876134	0.0288693
EIF2S2	0.510468	24.6153	2.71554	0.00846945	0.0282277	2	2.6959	0.00888859	0.0292407
CPM	1.06008	21.9719	2.71151	0.00901274	0.0295958	1	2.70713	0.00905415	0.0297367
PSMC5	0.352497	25.0839	2.59656	0.011635	0.0359236	6	2.68809	0.00907794	0.0297662
PCBP2	0.410402	25.4184	2.63026	0.0106438	0.0335328	4	2.68615	0.00912537	0.029873
CMAS	0.950882	20.9991	2.69336	0.00927755	0.0301745	1	2.69399	0.0092065	0.0300895
NQO1	0.839945	25.0835	2.67055	0.00955988	0.0309925	2	2.68163	0.00923723	0.0301357
SF3A1	0.735759	23.1736	2.69718	0.00893126	0.0293811	1	2.68232	0.00925063	0.0301357
USMG5	0.673432	23.1817	2.80911	0.00745031	0.0258192	1	2.71794	0.00934057	0.0303795
STX12	0.78888	23.2349	2.81878	0.00754115	0.0259618	1	2.72827	0.00938823	0.030478
ATP6V1A	0.249344	25.2022	2.51639	0.0143378	0.0420103	7	2.67508	0.00940117	0.030478
IDH3B	0.895912	22.9944	2.80789	0.00801213	0.0271118	1	2.73657	0.00945326	0.0305975
ADNP	0.467057	23.9663	3.07938	0.00379422	0.0152528	1	2.72136	0.00955506	0.0308773
GDI2	0.387176	26.3335	2.58638	0.0119504	0.0367282	6	2.66591	0.00963561	0.031059
PSAT1	0.969629	23.5715	2.66446	0.00978405	0.0314655	1	2.66812	0.0096422	0.031059
TECR	0.793719	23.922	2.65279	0.0100245	0.0319831	2	2.662	0.00973688	0.0313138
SUMO1	0.517059	23.8023	2.76714	0.00777413	0.0265015	1	2.67696	0.0098045	0.0314809
UTRN	1.50628	23.2833	2.67103	0.0104263	0.0329511	1	2.68784	0.00989685	0.0317267
MYL6	-0.335185	28.4184	-2.54147	0.0134366	0.0401898	11	-2.65212	0.00999782	0.0319994
SRPRB	0.780807	22.5038	2.75844	0.00864399	0.0286234	1	2.69332	0.0100986	0.0322704
RAB10	0.687879	24.4001	2.64358	0.0103075	0.032627	2	2.64665	0.0101771	0.0324699
ISOC1	0.822888	22.2466	2.72375	0.00922769	0.0301098	1	2.67911	0.0102526	0.0326587
MCM6	2.66694	22.4378	2.6913	0.0108503	0.0340244	1	2.70605	0.0103094	0.0327877
EIF4A3	0.529924	23.5393	2.71043	0.00875224	0.0289342	1	2.64528	0.010355	0.0328488
RPRD1B	0.989635	22.9353	2.73256	0.0096874	0.0312046	1	2.69953	0.0103756	0.0328488
PSMC3	0.804159	24.3558	2.64636	0.0102317	0.0324379	1	2.63933	0.0103776	0.0328488
NDUFS5	0.455812	23.4135	2.65945	0.00984815	0.0316039	2	2.63087	0.0105803	0.0334377
DARS	0.618253	23.9082	2.59975	0.0115377	0.035733	3	2.62759	0.0106729	0.0336774
AKR1C3	0.711824	25.7173	2.62107	0.0109063	0.0341458	2	2.6262	0.0107125	0.0337495
HSDL2	0.97147	24.1009	2.6211	0.0109764	0.0342529	1	2.62571	0.0107941	0.03391
DPYSL2	-0.322602	26.7682	-2.50759	0.0146667	0.0424173	15	-2.62323	0.0107972	0.03391
PSMA1	0.649983	24.6691	2.61812	0.0109916	0.0342529	2	2.61885	0.0109235	0.0342532
PFKL	1.50456	21.9244	2.66679	0.0114103	0.0353929	1	2.67726	0.0109697	0.0343445
DLST	0.240259	24.6517	2.48446	0.0155635	0.0441846	5	2.61624	0.0109994	0.0343837
EIF3G	0.533175	24.9977	2.66775	0.00966468	0.0311814	1	2.61668	0.0110201	0.034395
M6PR	0.4568	22.633	2.78355	0.00757357	0.0259796	1	2.63682	0.0110469	0.0344253
FLNA	-0.328416	27.3001	-2.53408	0.0136968	0.040786	52	-2.61304	0.0110928	0.0344642
EMC7	0.376033	21.4777	2.80489	0.00687523	0.0241173	1	2.62338	0.0110937	0.0344642
METAP2	0.918269	23.1141	2.76964	0.00903522	0.0295958	1	2.67776	0.0111738	0.0346596
RAD23B	0.407057	24.7346	2.72777	0.00828645	0.0277613	1	2.60945	0.0113041	0.0349974
GRB2	0.628805	22.9596	2.63899	0.0105057	0.0331499	1	2.609	0.0113176	0.0349974
ME1	0.715183	23.6737	2.61965	0.0110947	0.0345207	1	2.60259	0.011548	0.0356552
USO1	0.897834	22.964	2.59183	0.0121093	0.0370468	1	2.59132	0.0120615	0.0371835
PSMB8	0.483246	23.8425	2.64979	0.0101735	0.0324069	1	2.58216	0.0121058	0.0372629
EIF3F	0.699209	23.6094	2.60296	0.0115915	0.0358444	1	2.5832	0.0121495	0.0373401
KRT18	-0.408071	28.894	-2.49789	0.0150367	0.0429314	25	-2.5749	0.0122655	0.0376391
NPTN	0.338418	23.2294	2.7399	0.00795712	0.026971	1	2.5693	0.0124828	0.0382476
SLC25A12	0.702498	21.6093	2.59032	0.0120226	0.0368938	1	2.57324	0.0125098	0.0382719
RPL34	0.55838	25.1775	2.62949	0.0108506	0.0340244	1	2.57177	0.0125578	0.0383604
SELENBP1	0.811653	24.5026	2.52895	0.0138799	0.0412093	5	2.56506	0.0125857	0.0383874
UPF1	0.793624	23.4063	2.57716	0.0124414	0.0378896	1	2.57028	0.0126064	0.0383923
PRMT5	0.955018	22.3499	2.64736	0.0117524	0.0362304	1	2.60571	0.0128841	0.0391785
ALDH4A1	1.00133	23.57	2.58764	0.0129709	0.0392053	1	2.58457	0.0129663	0.0393312
RPLP0;RPLP0P6	0.485	25.4666	2.50949	0.014595	0.0423929	4	2.55345	0.0129734	0.0393312
HIST1H1B	0.479854	27.5977	2.52547	0.0140054	0.0415203	3	2.55262	0.0130015	0.0393569
RAB27A	0.593086	21.6443	2.7213	0.00958873	0.031036	1	2.59201	0.0131343	0.039699
ATP2A2	0.548804	24.6653	2.50041	0.0149397	0.0428371	5	2.5466	0.0132071	0.0398594
DDX5	0.592132	23.7937	2.54831	0.0132001	0.039719	2	2.54534	0.0132505	0.0399302
AP3D1	0.866648	22.2252	2.62007	0.0123731	0.0377389	1	2.58211	0.0134618	0.0404913
LRPAP1	0.66433	22.8371	2.68992	0.0102168	0.0324379	1	2.57634	0.0134769	0.0404913
NDUFV1	0.778034	23.3649	2.5415	0.0134744	0.0402432	1	2.53573	0.0136233	0.0408218
RBM25	1.12129	22.4105	2.61115	0.0130848	0.0394901	1	2.58955	0.0136276	0.0408218
PPP2R2A	0.404161	22.98	2.56999	0.0124746	0.0379335	2	2.53244	0.0137023	0.040979
CD9	0.629965	26.6298	2.50418	0.0147957	0.0427288	3	2.53099	0.0137541	0.040979
ATP5L	0.777669	22.6522	2.55653	0.0133156	0.0400064	1	2.54183	0.0137559	0.040979
MARCKS	-0.837517	24.2602	-2.53579	0.0137577	0.0409067	1	-2.53405	0.0137616	0.040979
TPM3	-0.324129	27.0141	-2.44816	0.0170709	0.0475903	5	-2.528	0.0138612	0.0411702
BCCIP	0.860053	24.0604	2.73886	0.00987426	0.0316039	1	2.59364	0.0138668	0.0411702
GFPT1	0.971601	23.5067	2.52358	0.0142416	0.0417892	1	2.52949	0.0139665	0.0413488
GANAB	0.373084	25.8738	2.44207	0.0173366	0.0481971	9	2.52469	0.0139806	0.0413488
DIAPH1	1.35041	22.4716	2.52871	0.0146563	0.0424173	1	2.54468	0.0139887	0.0413488
RPS10	0.651073	26.1454	2.52026	0.0141953	0.0417142	2	2.52293	0.0140444	0.0414528
C9	-1.16716	24.0415	-2.50752	0.0149844	0.042904	2	-2.52797	0.0141554	0.0417191
HIBADH	0.784694	23.4602	2.50168	0.014891	0.0428371	2	2.51197	0.0144479	0.0425187
MAOB	0.766498	22.5819	2.50134	0.0149041	0.0428371	2	2.51086	0.0144896	0.0425254
NNMT	-0.735845	23.3582	-2.60125	0.0129664	0.0392053	1	-2.55194	0.0145069	0.0425254
ACIN1	0.770332	23.595	2.53389	0.0140581	0.0416154	1	2.51952	0.0145136	0.0425254
DDOST	0.288748	25.7682	2.39364	0.0195819	0.0531168	7	2.50166	0.014837	0.0434096
BCKDHB	0.893765	22.2301	2.55651	0.0143821	0.0420619	1	2.53806	0.0149159	0.0435771
RPL19	0.491108	25.455	2.51367	0.0144385	0.0421209	2	2.49875	0.0149486	0.0436093
ALDH5A1	0.995635	20.3674	2.59059	0.0141685	0.0417142	1	2.56133	0.0149916	0.0436711
VARS	0.773275	23.7935	2.50154	0.0149374	0.0428371	1	2.49639	0.0150793	0.043863
CHCHD6	0.611191	23.0456	2.56241	0.0133963	0.040129	1	2.51184	0.0151346	0.0439604
RBM39	0.474359	22.6969	2.57386	0.0125927	0.0382347	1	2.49887	0.0152002	0.0440246
NDUFB10	0.373539	24.6507	2.46559	0.0163315	0.045783	3	2.49225	0.0152005	0.0440246
HNRNPL	0.3316	25.6789	2.40842	0.0188705	0.0515685	6	2.49161	0.0152256	0.0440337
COPB2	0.78372	23.6813	2.47899	0.0157827	0.0444925	2	2.48943	0.0153109	0.0442169
ACOT9	0.890262	22.8033	2.5266	0.0150283	0.0429314	1	2.51418	0.0153903	0.0443286
AK1	0.343345	26.0789	2.40816	0.0188828	0.0515685	6	2.48733	0.0153937	0.0443286
F11R	0.574655	23.4898	2.5274	0.0141475	0.0417142	1	2.49	0.0155009	0.0445733
CFL1	-0.251541	28.3042	-2.33787	0.0224871	0.0586297	14	-2.48399	0.015526	0.0445818
HNRNPH3	0.349617	24.6394	2.42425	0.0181343	0.05	4	2.48023	0.0156764	0.0449495
TES	-0.463923	24.9548	-2.45131	0.016935	0.0472769	3	-2.47767	0.0157796	0.0451809
NOMO1;NOMO3;NOMO2	0.544984	23.1599	2.4834	0.0156056	0.0442415	2	2.47703	0.0158053	0.0451902
SNRNP40	0.518557	23.1031	2.74871	0.00951837	0.0309078	1	2.53178	0.0159504	0.0455403
SRSF6	0.538112	24.1275	2.58314	0.0127681	0.0387087	1	2.48534	0.0162428	0.0463093
SCPEP1	0.651294	22.4935	2.55337	0.0143973	0.0420619	1	2.49723	0.0163959	0.0466795
CLTA	0.627831	24.9126	2.48045	0.0157658	0.0444925	1	2.45997	0.0165502	0.0470521
SSBP1	0.246158	25.5729	2.37384	0.0205727	0.0549883	4	2.45728	0.0166226	0.0471913
COX6C	1.18662	22.3988	2.4863	0.0171926	0.0478631	1	2.49591	0.016647	0.047194
TXNDC12	0.480047	24.0428	2.5262	0.0141915	0.0417142	1	2.46061	0.0167021	0.0472833
NAGK	-0.585215	22.2604	-2.64391	0.0121934	0.0372472	1	-2.50467	0.0168825	0.0477269
CBX5	0.659879	23.3957	2.58393	0.0133448	0.0400344	1	2.48254	0.0169975	0.0479192
PSMD4	0.33596	24.4683	2.39156	0.0196838	0.0531781	4	2.44843	0.0170009	0.0479192
ACTB	-0.329338	27.6875	-2.51091	0.0145416	0.0423068	2	-2.44794	0.017022	0.0479192
HDAC1	0.622824	22.6877	2.54427	0.0145443	0.0423068	1	2.47581	0.0170962	0.0480606
SET;SETSIP	0.371332	26.71	2.48223	0.0156526	0.0442501	2	2.43964	0.0173841	0.0487529
HLA-DPA1	1.21026	22.4891	2.49533	0.0174619	0.0484784	1	2.4923	0.017391	0.0487529
OCIAD2	-0.572946	23.2828	-2.49781	0.0156407	0.0442501	1	-2.45056	0.0175147	0.0490314
CCDC47	0.470365	22.424	2.53542	0.0141086	0.0417034	1	2.44581	0.0176034	0.0492111
ACOT7	0.946793	23.2533	2.42916	0.0180022	0.0497038	1	2.43526	0.0176644	0.049313
MTX2	0.533404	23.2546	2.47289	0.0161169	0.0452815	1	2.43399	0.0177211	0.0494029
TM9SF4	0.711518	22.5932	2.52198	0.0154618	0.043958	1	2.46038	0.0178475	0.0496862
MESDC2	-0.668028	22.972	-2.4623	0.0168564	0.047123	1	-2.43577	0.0179371	0.0498665
CXCL17	0.999009	23.0698	2.42723	0.0184615	0.0506242	1	2.43396	0.0180743	0.0501785
SAR1A	0.426035	22.6974	2.49421	0.0152208	0.0433339	1	2.42109	0.0182619	0.0506294
UCHL5	0.807763	22.9614	2.45722	0.0177547	0.0491557	1	2.44255	0.0182915	0.0506416
SPATS2L	0.787665	22.6577	2.5048	0.0161301	0.0452815	1	2.44669	0.0184532	0.0509056
CAPN1	0.617756	24.756	2.43865	0.0175769	0.0487304	1	2.41781	0.0184581	0.0509056
ST13;ST13P4;ST13P5	0.251494	24.853	2.33783	0.0224893	0.0586297	4	2.41581	0.0184628	0.0509056
MCU	0.767647	24.2861	2.42126	0.0183632	0.0504234	1	2.41624	0.0185311	0.0510241
DDX6	0.99623	23.2878	2.45084	0.0185067	0.050679	1	2.44226	0.0187511	0.0515591
PRSS8	0.75337	22.3271	2.56437	0.0146648	0.0424173	1	2.45683	0.0187884	0.0515911
LMNB2	0.232991	24.837	2.27126	0.0264545	0.0654881	7	2.40595	0.0189266	0.0518997
TXNRD1	0.376347	26.1385	2.34436	0.0221305	0.0581467	5	2.40397	0.0190205	0.0520861
CGN	-0.901347	22.9923	-2.40401	0.0194371	0.0528669	1	-2.40699	0.0192162	0.0525505
NDUFA6	0.662722	22.0355	2.42853	0.0183431	0.0504234	1	2.4052	0.0193575	0.0527998
U2AF2	0.315212	24.6488	2.5866	0.0120572	0.0369437	1	2.39976	0.0193599	0.0527998
AP3B1	0.847565	22.6503	2.4636	0.0179429	0.0496082	1	2.4284	0.0193916	0.0528145
EXOSC4	0.640957	21.3285	2.54595	0.0150857	0.0430103	1	2.43282	0.019632	0.0533334
RANBP1	0.400904	25.4308	2.42085	0.0182902	0.0503608	2	2.39128	0.0196352	0.0533334
PIGR	1.4717	23.4761	2.38948	0.0206913	0.0551584	1	2.40717	0.0197124	0.0534627
NONO	0.359786	25.7328	2.33842	0.0224569	0.0586297	4	2.38882	0.0197563	0.0534627
ERP44	0.210201	26.0662	2.23392	0.0289393	0.0696658	7	2.3887	0.0197626	0.0534627
MATR3	0.299299	25.1988	2.30932	0.0241178	0.0617392	5	2.38692	0.0198508	0.0536291
RAB18	0.472855	22.8858	2.48992	0.0158336	0.0445736	1	2.39592	0.0199263	0.0537609
THRAP3	0.511308	24.3348	2.39216	0.0196544	0.0531781	2	2.38435	0.0199784	0.0538291
ACY1	0.663013	21.8009	2.49543	0.0166041	0.0464822	1	2.41439	0.0200588	0.0539735
FAM98B	0.49713	22.4447	2.58333	0.0135554	0.0404248	1	2.4149	0.0202505	0.0544164
SF3B2	0.708033	24.1226	2.39493	0.0198225	0.0534809	1	2.38325	0.020327	0.054548
ESD	0.339123	25.6345	2.32391	0.0232718	0.0601239	4	2.37689	0.0203537	0.054548
QARS	1.18491	22.2816	2.37426	0.0213924	0.0565772	1	2.3867	0.0206516	0.0552726
DSTN	0.329658	26.6969	2.29523	0.0249611	0.0631382	6	2.36991	0.0207103	0.0553561
COPS4	0.776143	22.346	2.39264	0.0202417	0.0543201	1	2.37978	0.0207983	0.0555175
PARK7	0.292572	27.2734	2.27472	0.0262347	0.0651988	7	2.3675	0.020835	0.0555417
ACTG1	-0.192869	31.8377	-2.17858	0.0329998	0.0779431	23	-2.36694	0.020864	0.0555451
DPP3	0.873446	23.7482	2.37697	0.0209677	0.0556739	1	2.37662	0.0208966	0.0555584
EFTUD2	0.760552	22.3899	2.39516	0.0204073	0.0546187	1	2.38112	0.0210089	0.0557833
TALDO1	0.355741	26.4463	2.33809	0.0224749	0.0586297	3	2.36337	0.0210498	0.0558181
PROSC	0.677069	22.2386	2.38238	0.0203922	0.0546187	1	2.36654	0.0211298	0.0559563
LETM1	1.08501	23.723	2.36744	0.0219116	0.0577226	1	2.37432	0.0214375	0.0566965
PSMC6	0.26968	25.2308	2.26689	0.0267355	0.065675	5	2.35318	0.0215885	0.0569349
MAP4	-0.369772	25.2937	-2.29504	0.0249726	0.0631382	5	-2.35315	0.0215904	0.0569349
PSMD14	0.488848	23.7775	2.40603	0.0191264	0.0521628	1	2.35543	0.0216126	0.0569349
RBMX	0.302067	25.9215	2.2771	0.0260839	0.0650479	5	2.35115	0.0216972	0.057083
COPS8	0.706746	21.8956	2.38309	0.0209377	0.0556678	1	2.36489	0.0217796	0.0572249
CPNE3	0.939045	23.5211	2.35705	0.0222276	0.0583258	1	2.3602	0.0219566	0.0576146
EGFR	1.24915	22.3647	2.33059	0.0229431	0.059658	1	2.3456	0.0220444	0.0577653
PSMB2	0.710704	23.2575	2.37762	0.0211431	0.0560655	1	2.35804	0.0220725	0.0577653
FUBP3	0.583229	23.5253	2.37116	0.0208582	0.0555299	1	2.34637	0.0221008	0.0577653
ARF5	0.658653	23.8212	2.43511	0.0195736	0.0531168	1	2.38004	0.022129	0.0577653
EIF4E	0.353248	24.8786	2.38455	0.0200312	0.0539286	2	2.34239	0.0221723	0.0578033
ATP5F1	0.672115	24.3131	2.35146	0.0217946	0.0575652	1	2.34185	0.0222489	0.057909
DNAJC5	0.79753	20.9475	2.43027	0.0202135	0.0543171	1	2.38502	0.0222705	0.057909
APEX1	0.861517	23.9029	2.33469	0.022988	0.0596974	1	2.338	0.0227222	0.0590074
PMPCB	0.662644	23.1021	2.35339	0.0219025	0.0577226	1	2.33625	0.0227638	0.0590389
BRCC3	0.791931	23.1254	2.452	0.0196812	0.0531781	1	2.38158	0.0229269	0.0593854
EIF5B	1.05796	22.8721	2.33305	0.0234801	0.0604289	1	2.34028	0.0229734	0.0594292
RAB2A	0.338142	23.9651	2.27409	0.0262741	0.0651988	4	2.3249	0.0231484	0.0597304
BDH2	0.546506	22.7924	2.38872	0.0206521	0.0551271	1	2.33973	0.0231492	0.0597304
COL4A3BP	0.924204	21.9085	2.39457	0.0219832	0.0578353	1	2.36501	0.0233397	0.0601447
CNPY3	0.487923	23.5228	2.5525	0.0148469	0.0428153	1	2.35906	0.0233843	0.0601823
HINT2	0.614657	24.3383	2.3393	0.0225614	0.0587416	1	2.32209	0.0234579	0.0602947
SDHB	0.581502	23.6996	2.33934	0.0224554	0.0586297	1	2.31781	0.0236034	0.0605822
ERMP1	1.12778	22.61	2.33563	0.0241428	0.0617392	1	2.34209	0.0236301	0.0605822
FABP5	0.414187	26.3455	2.26569	0.0268129	0.0657243	5	2.31551	0.023688	0.0605922
ITPA	1.11541	23.1836	2.32695	0.0243359	0.062154	1	2.3359	0.0236943	0.0605922
AMBP	-1.00065	22.6489	-2.28815	0.0255	0.0638293	3	-2.31331	0.0239148	0.0610784
TIMM9	0.375831	23.8702	2.40227	0.0192576	0.0524496	1	2.31198	0.0239928	0.0611267
PYGL	1.28191	21.6817	2.31574	0.0253046	0.0637119	1	2.33566	0.0239945	0.0611267
ABHD14B	0.66926	23.8989	2.2996	0.0246967	0.0627564	2	2.30666	0.024207	0.0615899
ILF3	0.563939	24.3049	2.27945	0.0259358	0.0647589	3	2.30385	0.0243735	0.0619351
SNCG	1.1265	22.8065	2.36719	0.0237732	0.0610271	1	2.34972	0.0245057	0.0621925
PML	-0.544546	23.3208	-2.33006	0.023025	0.0597165	1	-2.30229	0.0245663	0.0622677
ACAD9	0.747487	22.5124	2.36286	0.0230965	0.0597838	1	2.33104	0.0247103	0.0625538
DNAJC11	1.09397	21.8218	2.30657	0.0254478	0.0638052	1	2.31614	0.0247503	0.0625762
PSPC1	0.471407	23.0101	2.39806	0.0200421	0.0539286	1	2.30514	0.0250072	0.0630881
LIMS1;LIMS2	-0.83004	22.4542	-2.42243	0.0212731	0.056336	1	-2.34706	0.0250155	0.0630881
MCM7	1.61086	22.8581	2.31016	0.0262717	0.0651988	1	2.32045	0.0254609	0.0641309
NAMPT	0.586594	26.1377	2.25956	0.0272123	0.066622	3	2.28374	0.0255975	0.0643943
EIF3E	0.770007	22.9112	2.3249	0.0248761	0.0630528	1	2.3088	0.025679	0.0644722
SQRDL	0.334557	25.1551	2.21492	0.0302811	0.0723723	6	2.28221	0.0256927	0.0644722
KIAA1522	0.727094	22.5221	2.3703	0.0231104	0.0597838	1	2.32042	0.0257403	0.0645112
NSDHL	0.943734	22.3763	2.31159	0.0255536	0.063884	1	2.30349	0.025894	0.0648156
PTRH2	0.665404	23.1071	2.31048	0.0246442	0.0627024	1	2.28631	0.0260196	0.0650491
OAT	0.856319	24.2209	2.27144	0.0264965	0.0655079	1	2.27629	0.0261151	0.0651588
ASL	0.549863	21.6953	2.31939	0.0241208	0.0617392	1	2.28406	0.0261603	0.0651588
UQCRFS1;UQCRFS1P1	0.490096	25.797	2.23897	0.0285922	0.0690749	4	2.27477	0.0261608	0.0651588
PMPCA	0.861561	23.3001	2.28209	0.0264559	0.0654881	1	2.28451	0.0262018	0.0651803
TCEB2	0.431487	25.1888	2.28711	0.0254586	0.0638052	2	2.27085	0.0264099	0.0656166
NLN	0.695188	22.1608	2.35639	0.0237249	0.0609809	1	2.30483	0.0265434	0.0658669
TXNDC17	0.40234	26.3478	2.24344	0.028287	0.0686634	3	2.26759	0.026619	0.0659732
NDUFA7	0.615567	23.3454	2.30278	0.0252533	0.0636877	1	2.27798	0.0266876	0.0660616
TM9SF3	0.496937	22.4784	2.30728	0.0245117	0.0625234	1	2.26658	0.026956	0.066644
ZYX	-0.704588	24.4471	-2.2494	0.0279398	0.0680715	2	-2.25867	0.0272504	0.0672615
FARSA	0.694538	23.4881	2.27643	0.02667	0.065675	1	2.26559	0.0272727	0.0672615
ACAA1	0.650419	24.6986	2.24035	0.0284973	0.0689284	2	2.24715	0.0279643	0.0688828
PACSIN3	0.434623	23.0618	2.32941	0.0234754	0.0604289	1	2.24999	0.0283062	0.0696017
EIF3C;EIF3CL	0.601645	23.5729	2.25687	0.0274431	0.0671053	1	2.24257	0.0283255	0.0696017
EIF6	0.359312	25.2065	2.26762	0.0266884	0.065675	2	2.23532	0.0287697	0.0706069
PSMC1	0.551178	24.0249	2.2339	0.0289408	0.0696658	2	2.23424	0.028844	0.070703
AIP	0.564251	22.6346	2.28108	0.0267601	0.065675	1	2.24334	0.0291355	0.0713305
BCAT2	0.753639	24.094	2.22939	0.0293665	0.0705216	1	2.22948	0.029282	0.071602
SSR4	0.227145	23.8216	2.20223	0.0312074	0.0743209	3	2.22648	0.0293843	0.0716253
PSMB7	0.484834	24.0353	2.30032	0.0253267	0.0637119	1	2.23624	0.0293896	0.0716253
MAP2	-0.681783	24.062	-2.25965	0.0279859	0.0681012	1	-2.23721	0.0293985	0.0716253
EFEMP1	0.64904	26.6296	2.21803	0.0300581	0.0720105	2	2.22501	0.0294878	0.0717561
IMPA1	0.524843	22.9059	2.27682	0.0267167	0.065675	1	2.23092	0.0296872	0.0721538
CROCC	0.352872	25.1293	2.24949	0.0278794	0.0680069	2	2.21635	0.0301037	0.0730538
AP1B1	0.613789	23.4051	2.32305	0.025358	0.0637119	1	2.24578	0.0301302	0.0730538
PSMB6	0.363243	24.9971	2.24246	0.0283535	0.0686634	2	2.21284	0.0303564	0.0735136
RDH11	0.692486	21.862	2.2746	0.0281114	0.0683239	1	2.23766	0.03044	0.0736263
ENO1	0.20209	29.907	2.06113	0.0433006	0.0958526	20	2.21119	0.0304762	0.0736263
TSTD1	0.579552	23.1373	2.26271	0.0283243	0.0686634	1	2.22723	0.0306265	0.0739006
HNRNPM	0.278155	25.7632	2.11524	0.0382523	0.0879904	10	2.20654	0.0308148	0.0742659
SUMF2	0.508924	22.8016	2.23843	0.0288586	0.0696347	1	2.20732	0.030984	0.0745843
ITGA6	0.638275	23.4906	2.17062	0.0336238	0.079138	5	2.20313	0.031065	0.0746898
HSD17B8	0.708815	21.9134	2.33526	0.0261977	0.0651988	1	2.25398	0.0311115	0.0747121
CDA	-0.665962	23.2349	-2.25058	0.0293552	0.0705216	1	-2.22179	0.0312248	0.0748949
RPL35	0.421497	25.4772	2.2154	0.0302469	0.0723723	2	2.20029	0.0312751	0.074926
LAP3	0.756523	23.554	2.18731	0.032328	0.0765363	2	2.19882	0.0313846	0.075099
DIABLO	0.335859	23.5411	2.3032	0.02464	0.0627024	1	2.1997	0.0314873	0.0752433
MRPL40	0.444893	22.451	2.34519	0.0233951	0.0603648	1	2.21626	0.0315198	0.0752433
HLA-DRB1	0.633986	23.1737	2.18787	0.0322851	0.0765248	2	2.19444	0.0317117	0.0756116
ANK3	0.856952	24.154	2.27886	0.029738	0.0713286	1	2.24299	0.0318841	0.0759326
VDAC1	0.242797	28.3997	2.07872	0.0415999	0.09353	15	2.19134	0.0319456	0.075989
EPRS	0.717575	24.2667	2.1793	0.0329444	0.0779038	2	2.18956	0.0320802	0.0762188
TLN1	-0.344847	26.1821	-2.11772	0.038034	0.0876701	12	-2.1857	0.0323744	0.076827
NDUFS3	0.4848	23.3927	2.15922	0.034534	0.0810903	3	2.18237	0.0326301	0.0773425
SND1	0.350559	25.1267	2.1134	0.0384157	0.0882463	11	2.17905	0.0328864	0.0778581
EEF1B2	0.299356	26.9041	2.12716	0.0372115	0.0864682	4	2.17764	0.032996	0.0780259
ATP6V1E1	0.572184	23.5703	2.19078	0.0321215	0.0763169	1	2.17351	0.0333736	0.0788261
PUF60	0.469306	24.0581	2.20311	0.0312569	0.0743507	1	2.16824	0.0338469	0.0798501
ATP6V1F	0.350846	23.5585	2.2538	0.0277591	0.0677957	1	2.16511	0.034156	0.0804723
CIAPIN1	0.467204	22.5475	2.3219	0.0251713	0.0635607	1	2.187	0.0341907	0.0804723
GSS	0.398825	23.5403	2.17774	0.0330656	0.0780068	2	2.15996	0.0343957	0.0808377
RPL13A;RPL13AP3	0.495599	23.0886	2.19012	0.0321712	0.0763448	1	2.16028	0.0344264	0.0808377
ESYT2	0.488763	21.6601	2.33614	0.0248727	0.0630528	1	2.18898	0.0346021	0.0811457
HNRNPK	0.224014	27.438	2.03486	0.0459532	0.0995842	14	2.15696	0.0346383	0.0811457
CKAP4	0.232121	25.3617	2.03892	0.0455343	0.099052	11	2.15218	0.0350286	0.0819645
RAB5B	0.26151	24.0204	2.12591	0.0373195	0.0865134	3	2.14909	0.0352822	0.0824619
LMNB1	0.465723	25.307	2.10715	0.0389728	0.0891188	5	2.14584	0.0355507	0.0829929
RNH1	0.23301	26.8153	2.03346	0.0460985	0.0997394	10	2.14356	0.0357408	0.08334
NAP1L4	0.262023	25.055	2.11925	0.0378995	0.087561	3	2.14235	0.0358417	0.0834784
EIF3M	1.00732	22.5026	2.18655	0.0357723	0.0837046	1	2.17702	0.0362508	0.0843336
G3BP1	0.379807	24.2804	2.15615	0.0347833	0.0815803	2	2.13537	0.0364296	0.0846515
PGP	0.65614	23.6609	2.24051	0.0311624	0.0743019	1	2.16633	0.0365739	0.0848886
KHSRP	0.324673	24.9037	2.07656	0.0418056	0.0938416	5	2.13107	0.0367955	0.0853045
JUP	0.614286	24.3417	2.13925	0.0362412	0.0846048	1	2.13069	0.0368859	0.0854119
BCAP31	0.447972	24.287	2.13769	0.036313	0.0846741	2	2.12954	0.0369269	0.0854119
HTATIP2	0.472284	22.3132	2.30508	0.0265831	0.0656412	1	2.15727	0.0370013	0.0854859
HLA-C	0.741643	23.4637	2.12686	0.03736	0.0865134	1	2.12804	0.0371721	0.0857817
HNRNPD	0.259961	26.2984	2.04452	0.0449623	0.0982242	6	2.12392	0.0374109	0.0862339
RSL1D1	0.637046	22.8508	2.1754	0.0352908	0.0826743	1	2.13801	0.0382002	0.0879523
GGH	0.732376	23.0171	2.12225	0.0382605	0.0879904	1	2.12061	0.038295	0.0880697
CLTC	0.351574	26.6413	2.05191	0.0442165	0.0971312	22	2.11242	0.038421	0.0882584
SULT1A1;SULT1A2	1.17056	23.7997	2.09202	0.0404147	0.0913764	1	2.10622	0.0390336	0.0894938
FUCA1	0.633436	22.9036	2.14203	0.0373027	0.0865134	1	2.12018	0.0390478	0.0894938
S100A9	1.81401	22.2069	2.08761	0.0412423	0.0930381	1	2.10825	0.0392446	0.0898329
SNRPD3	0.247118	25.5482	2.08006	0.0414726	0.0933483	3	2.10278	0.0392852	0.0898329
SRSF11	0.468083	22.7849	2.13689	0.0366992	0.0853766	1	2.10236	0.0396362	0.0905326
CANX	0.330343	25.6903	2.03619	0.0458157	0.0994487	7	2.0958	0.039921	0.0910797
NDUFS2	0.837352	22.5469	2.09436	0.0409434	0.0924678	1	2.09748	0.0405355	0.0923568
MACF1	0.891639	25.3108	2.08093	0.0414528	0.0933483	1	2.08939	0.0405727	0.0923568
IDH3G	0.660685	23.4329	2.12799	0.038622	0.0885179	1	2.10084	0.0408991	0.0929946
PSMD10	0.426662	23.4734	2.22971	0.030929	0.0738329	1	2.10281	0.0410695	0.0932766
EPS15L1	0.419758	22.8598	2.13722	0.0366719	0.0853766	1	2.08451	0.041287	0.0935309
UCHL3	0.528206	24.2174	2.10114	0.0395776	0.0899898	1	2.08155	0.0413077	0.0935309
HNRNPH1	0.271004	26.6622	2.00495	0.0491426	0.105418	7	2.08078	0.0413211	0.0935309
TMCO1	0.50252	21.8268	2.15624	0.0361149	0.0844081	1	2.0926	0.0415544	0.0939531
RAC1;RAC3	0.322498	24.5768	2.02577	0.0469026	0.101153	5	2.0778	0.0416035	0.0939585
XRCC6	0.38658	26.0272	2.04092	0.0453296	0.0988205	4	2.07725	0.041656	0.0939714
IGHG1	-0.642431	21.5105	-2.05379	0.0440283	0.0971312	3	-2.07573	0.0418013	0.0941934
GLOD4	0.458019	23.7045	2.10695	0.0390521	0.0891985	1	2.07583	0.0418513	0.0942006
CUL4B	0.594583	21.7033	2.11874	0.0395543	0.0899898	1	2.08874	0.0421383	0.0947405
ABCE1	0.836824	23.2617	2.12656	0.0396907	0.0901449	1	2.09666	0.0421896	0.0947499
PLBD2	-0.439943	22.4505	-2.11403	0.0386842	0.0885595	1	-2.07253	0.042428	0.0951788
CRIP2	-0.922645	24.235	-2.05202	0.0442051	0.0971312	2	-2.0673	0.0426128	0.0954868
NIPSNAP1	0.801865	23.7679	2.08108	0.0427954	0.0951535	1	2.08046	0.0427013	0.0955474
CCAR2	0.492784	23.1668	2.10189	0.0399233	0.0904689	1	2.07084	0.0427349	0.0955474
MYH11	-0.328832	31.7142	-2.04035	0.0453875	0.0988396	89	-2.06472	0.0428641	0.0957299
PRPSAP2	0.469569	22.2017	2.13286	0.0379806	0.0876476	1	2.07622	0.0430034	0.0959343
VDAC2	0.246953	26.738	1.9735	0.0526984	0.111885	8	2.06128	0.0432014	0.0962693
PDAP1	0.462782	23.5409	2.10855	0.0394771	0.0899648	1	2.06595	0.0433646	0.0964447
ARHGDIB	0.410402	25.406	2.07086	0.0423529	0.0947612	2	2.05951	0.0433761	0.0964447
CPD	1.11967	21.8365	2.06599	0.0447602	0.0978978	1	2.07758	0.043445	0.0964617
EIF4G1	0.590458	24.1655	2.05306	0.0441645	0.0971312	2	2.05907	0.0434797	0.0964617
SLC25A4	0.63035	22.7219	2.06408	0.0431395	0.0958126	1	2.05891	0.043558	0.0965288
SARNP	0.452269	24.1212	2.06144	0.0432705	0.0958526	2	2.05614	0.0437096	0.096758
CPSF6	0.490949	24.3042	2.05627	0.0437815	0.0968105	2	2.05514	0.0438089	0.0968711
GCSH	0.492237	22.9482	2.12358	0.0392486	0.0895455	1	2.06646	0.0444044	0.09808
TBCA	0.328887	25.1934	2.07629	0.0418319	0.0938416	2	2.04667	0.0446579	0.0985317
PPME1	0.700553	22.4844	2.06023	0.0446087	0.0976727	1	2.056	0.0448874	0.0989294
NDUFB11	0.564973	22.6827	2.08013	0.0425657	0.0948526	1	2.05173	0.0452182	0.0995495
ARCN1	0.308555	24.8616	2.01813	0.0477137	0.102682	3	2.03995	0.0453425	0.0997137
RPS27L	0.293682	23.7311	2.17259	0.0337776	0.079407	1	2.04069	0.0455944	0.100158
LSM12	0.565899	25.1979	2.08699	0.0424689	0.0948472	1	2.0507	0.0458593	0.10063
PSMD12	0.608875	22.6878	2.05057	0.0450072	0.0982242	1	2.04034	0.0459342	0.100685
TPP1	-0.303919	23.8208	-2.07072	0.0423662	0.0947612	2	-2.03305	0.0460543	0.100838
GALNT3	0.549682	22.1882	2.12117	0.0403324	0.0912928	1	2.05363	0.0465393	0.101789
PNN	0.508373	22.4138	2.07957	0.0426191	0.0948665	1	2.0375	0.0466736	0.101955
TMSB10	-0.589733	27.4383	-2.04272	0.0456414	0.0991776	1	-2.03128	0.0467166	0.101955
SMPDL3B	-1.05825	22.4811	-2.07118	0.0467786	0.100993	1	-2.05678	0.0478588	0.104334
LRRC16A	0.498367	23.7183	2.22468	0.0335392	0.0790315	1	2.05595	0.0479437	0.104406
CACNA2D1	-1.19865	21.9471	-2.01701	0.0501297	0.107192	1	-2.03271	0.0482427	0.104834
EIF4A2	0.49785	22.7515	2.03269	0.0462433	0.0999452	1	2.01297	0.0482444	0.104834
LANCL1	0.498633	23.2744	2.0644	0.0438972	0.0969598	1	2.01752	0.0485952	0.105482
CCDC6	0.750828	24.1269	2.01794	0.0487793	0.10475	1	2.0154	0.0489176	0.106067
TUBB2A	-0.425176	22.6782	-2.0828	0.0425201	0.0948526	1	-2.01484	0.0492823	0.106743
PABPN1	0.409935	22.7105	2.12249	0.039748	0.0901731	1	2.02134	0.0494537	0.106999
TOM1	-0.482855	22.9603	-2.09692	0.0423833	0.0947612	1	-2.02275	0.0496059	0.107213
MRPL46	0.394261	22.5748	2.13998	0.0378243	0.0874877	1	2.01522	0.0497083	0.107319
GBE1	0.720286	22.9511	2.00704	0.0497705	0.106537	1	2.00425	0.0499499	0.10769
PAPSS2	0.932861	22.4869	2.00177	0.0511115	0.108944	1	2.01043	0.0499876	0.10769
